# Supplementary material for: A single-cell nanocoating of probiotics for enhanced amelioration of antibiotic-associated diarrhea
Source: Nat Commun. 2022 Apr 19;13:2117. doi: 10.1038/s41467-022-29672-z (PMC9019008; doi:10.1038/s41467-022-29672-z)
Supplement: Supplementary file 4 — Source Data [file 41467_2022_29672_MOESM4_ESM.xlsx]

## Sheet: Figure 2e
remaining living cells (%)	NaÏve cells
	Data 1	Data 2	Data 3	Averages	Error bar
Ciprofloxacin	0	0	0	0	0
Tobramycin	0	0	0	0	0
Neomycin	0	0	0	0	0
Levofloxacin	0	0	0	0	0
Norfloxacin	0	0	0	0	0
Gentamicin	0	0	0	0	0
remaining living cells (%)	Armored cells
	Data 1	Data 2	Data 3	Averages	Error bar
Ciprofloxacin	43.0138	49.0323	64.6737	52.2399	9.12889
Tobramycin	42.7488	35.8756	36.4055	38.3433	3.12268
Neomycin	100.461	77.1152	94.7834	90.7865	9.94103
Levofloxacin	56.1797	47.3871	40.8571	48.1413	6.27811
Norfloxacin	86.1751	104.147	90.5484	93.6237	7.65264
Gentamicin	56.8479	69.212	61.0645	62.3748	5.13193
Ciprofloxacin			Tobramycin			Neomycin
NaÏve cells	Armored cells		NaÏve cells	Armored cells		NaÏve cells	Armored cells
0	43.0138		0	42.7488		0	100.461
0	49.0323		0	35.8756		0	77.1152
0	64.6737		0	36.4055		0	94.7834
p value	0.00126704		p value	6.45511e-05		p value	0.000207286
Levofloxacin			Norfloxacin			Gentamicin
NaÏve cells	Armored cells		NaÏve cells	Armored cells		NaÏve cells	Armored cells
0	56.1797		0	86.1751		0	56.8479
0	47.3871		0	104.147		0	69.212
0	40.8571		0	90.5484		0	61.0645
p value	0.000410306		p value	6.54912e-05		p value	6.72111e-05

## Sheet: Figure 2f
remaining living cells (%)	NaÏve cells
	Data 1	Data 2	Data 3	Averages	Error bar
Ciprofloxacin	0	0	0	0	0
Tobramycin	0	0	0	0	0
Neomycin	0	0	0	0	0
Levofloxacin	0	0	0	0	0
Norfloxacin	0	0	0	0	0
Gentamicin	0	0	0	0	0
remaining living cells (%)	Armored cells
	Data 1	Data 2	Data 3	Averages	Error bar
Ciprofloxacin	15.7311	21.9552	12.3581	16.6815	3.97524
Tobramycin	32.6844	62.9624	37.5991	44.4153	13.2673
Neomycin	40.8283	52.58	58.4916	50.6333	7.34123
Levofloxacin	50.6981	67.759	63.7631	60.74	7.2857
Norfloxacin	26.5558	49.7319	33.1134	36.467	9.75424
Gentamicin	12.9008	13.8247	17.9956	14.907	2.2163
Ciprofloxacin			Tobramycin			Neomycin
NaÏve cells	Armored cells		NaÏve cells	Armored cells		NaÏve cells	Armored cells
0	15.7311		0	32.6844		0	40.8283
0	21.9552		0	62.9624		0	52.58
0	12.3581		0	37.5991		0	58.4916
p value	0.0040417		p value	0.00907465		p value	0.000618849
Levofloxacin			Norfloxacin			Gentamicin
NaÏve cells	Armored cells		NaÏve cells	Armored cells		NaÏve cells	Armored cells
0	50.6981		0	26.5558		0	12.9008
0	67.759		0	49.7319		0	13.8247
0	63.7631		0	33.1134		0	17.9956
p value	0.000296162		p value	0.00614029		p value	0.000681872

## Sheet: Figure 2g
remaining living cells (%)	NaÏve cells
	Data 1	Data 2	Data 3	Averages	Error bar
Ciprofloxacin	0	0	0	0	0
Tobramycin	0	0	0	0	0
Neomycin	0	0	0	0	0
Levofloxacin	0	0	0	0	0
Norfloxacin	0	0	0	0	0
Gentamicin	0	0	0	0	0
remaining living cells (%)	Armored cells
	Data 1	Data 2	Data 3	Averages	Error bar
Ciprofloxacin	61.8253	80.1659	71.179	71.0568	7.48802
Tobramycin	64.4585	78.9956	86.8559	76.77	9.27814
Neomycin	67.7991	56.9825	49.0786	57.9534	7.67339
Levofloxacin	93.0961	99.7598	91.2664	94.7074	3.64984
Norfloxacin	50.655	60.4585	54.8515	55.3217	4.01604
Gentamicin	43.2314	41.6114	37.1179	40.6536	2.5861
Ciprofloxacin			Tobramycin			Neomycin
NaÏve cells	Armored cells		NaÏve cells	Armored cells		NaÏve cells	Armored cells
0	61.8253		0	64.4585		0	67.7991
0	80.1659		0	78.9956		0	56.9825
0	71.179		0	86.8559		0	49.0786
p value	0.000178332		p value	0.000305009		p value	0.000435274
Levofloxacin			Norfloxacin			Gentamicin
NaÏve cells	Armored cells		NaÏve cells	Armored cells		NaÏve cells	Armored cells
0	93.0961		0	50.655		0	43.2314
0	99.7598		0	60.4585		0	41.6114
0	91.2664		0	54.8515		0	37.1179
p value	3.29234e-06		p value	4.09368e-05		p value	2.42349e-05

## Sheet: Figure 3b
	Bare Au chip
	Ciprofloxacin	Tobramycin	Neomycin	Levofloxacin	Norfloxacin	Gentamicin
Time (s)	Mass (ng/cm2)	Mass (ng/cm2)	Mass (ng/cm2)	Mass (ng/cm2)	Mass (ng/cm2)	Mass (ng/cm2)
0	0	0	0	0	0	0
0.8	0	1.66711	1.66711	0	0	0
1.6	0	5.0771	3.33422	0	0	0
2.4	0	8.41132	3.33422	0	0	0
3.2	0	8.41132	3.33422	0	0	0
4	0	8.41132	3.33422	0	1.51555	0
4.9	0	8.41132	3.33422	0	1.51555	0
5.7	0	8.41132	3.33422	0	1.51555	0
6.5	0	8.41132	3.33422	0	1.51555	0
7.3	0	8.41132	3.33422	0	1.51555	0
8.1	0	8.41132	3.33422	0	1.51555	0
8.9	0	8.41132	3.33422	0	1.51555	0
9.7	0	8.41132	3.33422	0	1.51555	0
10.6	0	8.41132	3.33422	0	1.51555	0
11.4	0	8.41132	3.33422	0	1.51555	0
12.2	0	8.41132	3.33422	0	1.51555	0
13	0	8.41132	3.33422	0	3.10688	0
13.8	0	8.41132	3.33422	0	3.10688	0
14.6	0	10.0784	5.0771	0	1.51555	1.51555
15.4	0	11.7455	6.74421	0	3.10688	1.51555
16.2	0	11.7455	6.74421	0	4.62244	0
17.1	0	11.7455	6.74421	0	4.62244	0
17.9	0	11.7455	6.74421	0	6.21377	0
18.7	0	10.0784	5.0771	0	6.21377	0
19.5	0	10.0784	5.0771	0	6.21377	0
20.3	0	11.7455	6.74421	0	4.62244	0
21.1	0	11.7455	6.74421	0	4.62244	0
21.9	0	13.4884	6.74421	0	4.62244	0
22.8	1.66711	13.4884	6.74421	0	6.21377	0
23.6	1.66711	11.7455	6.74421	0	6.21377	0
24.4	0	13.4884	6.74421	0	4.62244	1.51555
25.2	0	15.1555	6.74421	0	6.21377	1.51555
26	1.66711	15.1555	6.74421	0	7.72932	0
26.8	3.33422	15.1555	6.74421	0	7.72932	0
27.6	1.66711	15.1555	6.74421	0	7.72932	0
28.4	1.66711	13.4884	6.74421	0	7.72932	1.51555
29.3	1.66711	13.4884	6.74421	0	7.72932	1.51555
30.1	1.66711	13.4884	6.74421	0	7.72932	1.51555
30.9	1.66711	15.1555	6.74421	0	7.72932	0
31.7	1.66711	15.1555	8.41132	0	7.72932	0
32.5	1.66711	15.1555	10.0784	0	7.72932	1.51555
33.3	0	15.1555	10.0784	1.51555	7.72932	3.10688
34.1	0	15.1555	10.0784	1.51555	7.72932	3.10688
34.9	1.66711	15.1555	10.0784	0	7.72932	1.51555
35.8	1.66711	15.1555	8.41132	1.51555	7.72932	0
36.6	1.66711	15.1555	8.41132	1.51555	7.72932	0
37.4	1.66711	15.1555	8.41132	0	7.72932	1.51555
38.2	1.66711	15.1555	6.74421	1.51555	7.72932	3.10688
39	3.33422	15.1555	6.74421	1.51555	7.72932	3.10688
39.8	3.33422	15.1555	8.41132	0	7.72932	3.10688
40.6	3.33422	15.1555	8.41132	0	7.72932	3.10688
41.4	1.66711	15.1555	8.41132	0	7.72932	3.10688
42.3	1.66711	15.1555	8.41132	1.51555	7.72932	3.10688
43.1	1.66711	15.1555	8.41132	1.51555	7.72932	4.62244
43.9	3.33422	15.1555	8.41132	3.10688	7.72932	4.62244
44.7	3.33422	15.1555	10.0784	3.10688	7.72932	1.51555
45.5	3.33422	15.1555	10.0784	3.10688	7.72932	1.51555
46.3	3.33422	15.1555	8.41132	1.51555	7.72932	3.10688
47.1	3.33422	15.1555	8.41132	3.10688	7.72932	3.10688
47.9	3.33422	15.1555	10.0784	4.62244	7.72932	3.10688
48.8	3.33422	15.1555	10.0784	3.10688	7.72932	3.10688
49.6	3.33422	15.1555	10.0784	3.10688	7.72932	4.62244
50.4	5.00132	15.1555	10.0784	3.10688	7.72932	4.62244
51.2	5.00132	15.1555	10.0784	3.10688	7.72932	3.10688
52	3.33422	15.1555	10.0784	3.10688	7.72932	3.10688
52.8	3.33422	15.1555	10.0784	3.10688	7.72932	4.62244
53.6	5.00132	15.1555	10.0784	3.10688	7.72932	4.62244
54.4	5.00132	15.1555	10.0784	3.10688	7.72932	3.10688
55.3	3.33422	15.1555	10.0784	3.10688	7.72932	3.10688
56.1	3.33422	15.1555	10.0784	4.62244	7.72932	1.51555
56.9	3.33422	15.1555	10.0784	6.13799	7.72932	1.51555
57.7	5.00132	15.1555	10.0784	6.13799	7.72932	3.10688
58.5	5.00132	15.1555	10.0784	4.62244	7.72932	3.10688
59.3	3.33422	15.1555	10.0784	4.62244	7.72932	3.10688
60.1	5.00132	15.1555	10.0784	4.62244	7.72932	3.10688
61	5.00132	15.1555	10.0784	4.62244	7.72932	3.10688
61.8	6.66843	15.1555	10.0784	4.62244	7.72932	3.10688
62.6	6.66843	15.1555	10.0784	6.13799	7.72932	4.62244
63.4	6.66843	15.1555	10.0784	6.13799	7.72932	6.21377
64.2	5.00132	15.1555	10.0784	4.62244	7.72932	4.62244
65	5.00132	15.1555	10.0784	4.62244	7.72932	3.10688
65.8	6.66843	15.1555	10.0784	6.13799	7.72932	3.10688
66.6	6.66843	15.1555	10.0784	6.13799	7.72932	3.10688
67.5	6.66843	15.1555	10.0784	6.13799	7.72932	3.10688
68.3	6.66843	15.1555	10.0784	6.13799	7.72932	4.62244
69.1	6.66843	15.1555	10.0784	6.13799	7.72932	4.62244
69.9	6.66843	15.1555	11.7455	6.13799	7.72932	3.10688
70.7	6.66843	15.1555	13.4884	6.13799	7.72932	3.10688
71.5	6.66843	15.1555	11.7455	6.13799	7.72932	4.62244
72.3	6.66843	15.1555	10.0784	7.72932	7.72932	6.21377
73.1	6.66843	15.1555	10.0784	7.72932	7.72932	6.21377
74	6.66843	15.1555	11.7455	6.13799	7.72932	4.62244
74.8	6.66843	15.1555	13.4884	12.3518	7.72932	3.10688
75.6	6.66843	15.1555	11.7455	13.8673	7.72932	3.10688
76.4	6.66843	15.1555	11.7455	9.24487	7.72932	4.62244
77.2	6.66843	15.1555	13.4884	9.24487	7.72932	6.21377
78	6.66843	15.1555	13.4884	7.72932	7.72932	6.21377
78.8	6.66843	15.1555	13.4884	6.13799	7.72932	6.21377
79.6	6.66843	15.1555	15.1555	6.13799	7.72932	6.21377
80.5	6.66843	16.8226	15.1555	6.13799	7.72932	6.21377
81.3	6.66843	16.8226	15.1555	6.13799	7.72932	6.21377
82.1	6.66843	16.8226	15.1555	6.13799	7.72932	6.21377
82.9	6.66843	18.4897	13.4884	7.72932	7.72932	6.21377
83.7	6.66843	16.8226	15.1555	7.72932	7.72932	6.21377
84.5	6.66843	16.8226	16.8226	6.13799	7.72932	6.21377
85.3	6.66843	15.1555	15.1555	6.13799	7.72932	6.21377
86.1	6.66843	16.8226	15.1555	6.13799	7.72932	6.21377
87	6.66843	18.4897	15.1555	7.72932	7.72932	6.21377
87.8	6.66843	16.8226	16.8226	9.24487	7.72932	6.21377
88.6	6.66843	16.8226	16.8226	7.72932	7.72932	6.21377
89.4	6.66843	18.4897	16.8226	6.13799	10.8362	6.21377
90.2	6.66843	18.4897	16.8226	6.13799	10.8362	6.21377
91	6.66843	18.4897	16.8226	6.13799	10.8362	6.21377
91.8	6.66843	18.4897	16.8226	6.13799	9.24487	6.21377
92.6	6.66843	18.4897	16.8226	6.13799	10.8362	6.21377
93.5	6.66843	18.4897	16.8226	6.13799	10.8362	6.21377
94.3	6.66843	18.4897	16.8226	6.13799	10.8362	6.21377
95.1	6.66843	18.4897	16.8226	6.13799	12.3518	6.21377
95.9	6.66843	18.4897	16.8226	6.13799	12.3518	6.21377
96.7	6.66843	18.4897	16.8226	7.72932	10.8362	6.21377
97.5	6.66843	18.4897	16.8226	9.24487	10.8362	6.21377
98.3	6.66843	16.8226	16.8226	7.72932	10.8362	6.21377
99.2	6.66843	16.8226	16.8226	6.13799	12.3518	6.21377
100	6.66843	18.4897	16.8226	6.13799	13.8673	6.21377
100.8	6.66843	18.4897	16.8226	6.13799	12.3518	6.21377
101.6	6.66843	18.4897	16.8226	7.72932	10.8362	6.21377
102.4	6.66843	18.4897	16.8226	7.72932	12.3518	6.21377
103.2	6.66843	18.4897	16.8226	6.13799	13.8673	6.21377
104	6.66843	18.4897	16.8226	6.13799	13.8673	6.21377
104.8	6.66843	18.4897	16.8226	6.13799	13.8673	6.21377
105.7	6.66843	20.1568	16.8226	6.13799	13.8673	6.21377
106.5	6.66843	20.1568	16.8226	7.72932	13.8673	6.21377
107.3	6.66843	18.4897	16.8226	10.7604	13.8673	6.21377
108.1	6.66843	18.4897	16.8226	10.7604	13.8673	6.21377
108.9	6.66843	18.4897	16.8226	7.72932	13.8673	6.21377
109.7	6.66843	18.4897	18.4897	7.72932	13.8673	6.21377
110.5	6.66843	20.1568	18.4897	9.24487	13.8673	6.21377
111.4	6.66843	20.1568	16.8226	10.7604	13.8673	6.21377
112.2	6.66843	20.1568	16.8226	12.3518	13.8673	6.21377
113	8.41132	18.4897	16.8226	10.7604	13.8673	6.21377
113.8	8.41132	18.4897	16.8226	9.24487	13.8673	6.21377
114.6	10.0784	18.4897	18.4897	9.24487	13.8673	6.21377
115.4	10.0784	18.4897	20.1568	9.24487	13.8673	6.21377
116.2	10.0784	18.4897	18.4897	10.7604	13.8673	6.21377
117	8.41132	20.1568	16.8226	12.3518	13.8673	6.21377
117.9	8.41132	18.4897	16.8226	10.7604	13.8673	6.21377
118.7	10.0784	16.8226	16.8226	9.24487	13.8673	6.21377
119.5	10.0784	16.8226	18.4897	9.24487	13.8673	6.21377
120.3	8.41132	20.1568	20.1568	10.7604	13.8673	6.21377
121.1	6.66843	20.1568	18.4897	12.3518	13.8673	6.21377
121.9	8.41132	18.4897	18.4897	12.3518	13.8673	6.21377
122.7	8.41132	18.4897	20.1568	10.7604	13.8673	6.21377
123.5	8.41132	18.4897	20.1568	9.24487	13.8673	6.21377
124.4	10.0784	20.1568	20.1568	9.24487	13.8673	6.21377
125.2	11.7455	20.1568	18.4897	10.7604	13.8673	6.21377
126	10.0784	18.4897	18.4897	12.3518	13.8673	6.21377
126.8	8.41132	20.1568	20.1568	12.3518	13.8673	6.21377
127.6	6.66843	21.8997	20.1568	12.3518	13.8673	6.21377
128.4	8.41132	21.8997	20.1568	12.3518	13.8673	6.21377
129.2	10.0784	20.1568	20.1568	12.3518	13.8673	6.21377
130	8.41132	18.4897	20.1568	12.3518	13.8673	6.21377
130.9	8.41132	20.1568	20.1568	12.3518	13.8673	6.21377
131.7	8.41132	21.8997	20.1568	12.3518	13.8673	6.21377
132.5	10.0784	21.8997	20.1568	12.3518	13.8673	6.21377
133.3	10.0784	20.1568	20.1568	12.3518	13.8673	6.21377
134.1	10.0784	20.1568	21.8997	12.3518	13.8673	6.21377
134.9	10.0784	21.8997	21.8997	12.3518	13.8673	6.21377
135.7	8.41132	20.1568	20.1568	12.3518	13.8673	6.21377
136.5	8.41132	20.1568	20.1568	12.3518	13.8673	6.21377
137.4	11.7455	20.1568	20.1568	12.3518	13.8673	6.21377
138.2	11.7455	21.8997	20.1568	12.3518	13.8673	6.21377
139	11.7455	21.8997	20.1568	12.3518	13.8673	6.21377
139.8	11.7455	21.8997	20.1568	12.3518	13.8673	6.21377
140.6	11.7455	21.8997	20.1568	13.8673	13.8673	6.21377
141.4	10.0784	21.8997	21.8997	13.8673	13.8673	6.21377
142.2	10.0784	21.8997	21.8997	12.3518	13.8673	6.21377
143.1	11.7455	21.8997	20.1568	12.3518	13.8673	6.21377
143.9	13.4126	21.8997	20.1568	12.3518	13.8673	6.21377
144.7	11.7455	21.8997	20.1568	12.3518	13.8673	6.21377
145.5	11.7455	21.8997	20.1568	12.3518	13.8673	6.21377
146.3	13.4126	21.8997	21.8997	13.8673	13.8673	7.72932
147.1	13.4126	21.8997	23.5668	13.8673	13.8673	9.24487
147.9	11.7455	21.8997	21.8997	12.3518	13.8673	10.8362
148.7	11.7455	21.8997	21.8997	12.3518	13.8673	10.8362
149.6	11.7455	21.8997	21.8997	12.3518	13.8673	12.3518
150.4	11.7455	21.8997	21.8997	13.8673	13.8673	12.3518
151.2	11.7455	21.8997	20.1568	16.9742	13.8673	12.3518
152	10.0784	21.8997	20.1568	16.9742	13.8673	12.3518
152.8	11.7455	21.8997	20.1568	15.3829	13.8673	12.3518
153.6	13.4126	21.8997	21.8997	12.3518	13.8673	12.3518
154.4	13.4126	21.8997	21.8997	12.3518	13.8673	12.3518
155.2	13.4126	21.8997	21.8997	15.3829	13.8673	12.3518
156.1	11.7455	21.8997	21.8997	16.9742	13.8673	12.3518
156.9	11.7455	21.8997	20.1568	13.8673	13.8673	12.3518
157.7	13.4126	21.8997	21.8997	12.3518	13.8673	12.3518
158.5	13.4126	21.8997	21.8997	12.3518	13.8673	12.3518
159.3	13.4126	21.8997	23.5668	13.8673	13.8673	12.3518
160.1	13.4126	21.8997	21.8997	16.9742	13.8673	12.3518
160.9	13.4126	21.8997	20.1568	16.9742	13.8673	12.3518
161.7	13.4126	21.8997	21.8997	16.9742	13.8673	12.3518
162.6	13.4126	21.8997	23.5668	13.8673	13.8673	12.3518
163.4	13.4126	21.8997	23.5668	12.3518	15.4586	12.3518
164.2	13.4126	21.8997	23.5668	12.3518	15.4586	12.3518
165	13.4126	21.8997	23.5668	13.8673	13.8673	12.3518
165.8	13.4126	21.8997	21.8997	15.3829	13.8673	12.3518
166.6	13.4126	21.8997	21.8997	15.3829	13.8673	12.3518
167.4	13.4126	21.8997	21.8997	13.8673	13.8673	12.3518
168.2	13.4126	21.8997	23.5668	12.3518	15.4586	12.3518
169	13.4126	21.8997	23.5668	12.3518	15.4586	12.3518
169.8	13.4126	21.8997	21.8997	13.8673	13.8673	12.3518
170.6	13.4126	21.8997	21.8997	16.9742	15.4586	12.3518
171.4	13.4126	21.8997	21.8997	16.9742	15.4586	12.3518
172.2	13.4126	21.8997	21.8997	15.3829	13.8673	12.3518
173.1	13.4126	21.8997	23.5668	12.3518	15.4586	12.3518
173.9	13.4126	23.5668	23.5668	12.3518	15.4586	12.3518
174.7	13.4126	25.234	23.5668	12.3518	13.8673	12.3518
175.5	13.4126	25.234	23.5668	13.8673	13.8673	12.3518
176.3	13.4126	25.234	23.5668	15.3829	13.8673	12.3518
177.1	13.4126	23.5668	23.5668	13.8673	13.8673	12.3518
177.9	13.4126	21.8997	23.5668	12.3518	13.8673	12.3518
178.7	13.4126	23.5668	23.5668	13.8673	15.4586	12.3518
179.6	13.4126	23.5668	23.5668	16.9742	15.4586	12.3518
180.4	13.4126	25.234	23.5668	16.9742	13.8673	12.3518
181.2	13.4126	23.5668	23.5668	18.4897	13.8673	12.3518
182	13.4126	23.5668	23.5668	15.3829	13.8673	12.3518
182.8	13.4126	25.234	23.5668	12.3518	15.4586	12.3518
183.6	13.4126	25.234	23.5668	13.8673	15.4586	12.3518
184.4	13.4126	25.234	23.5668	15.3829	15.4586	12.3518
185.2	13.4126	25.234	23.5668	16.9742	15.4586	12.3518
186.1	13.4126	25.234	23.5668	18.4897	16.9742	12.3518
186.9	13.4126	26.9011	23.5668	15.3829	15.4586	12.3518
187.7	13.4126	26.9011	23.5668	12.3518	15.4586	12.3518
188.5	13.4126	28.5682	23.5668	13.8673	16.9742	12.3518
189.3	13.4126	28.5682	23.5668	13.8673	15.4586	12.3518
190.1	13.4126	28.5682	23.5668	16.9742	13.8673	12.3518
190.9	13.4126	28.5682	23.5668	18.4897	15.4586	12.3518
191.8	13.4126	28.5682	23.5668	16.9742	15.4586	12.3518
192.6	13.4126	28.5682	23.5668	13.8673	16.9742	12.3518
193.4	13.4126	28.5682	23.5668	13.8673	16.9742	12.3518
194.2	13.4126	28.5682	23.5668	15.3829	16.9742	12.3518
195	13.4126	28.5682	23.5668	16.9742	16.9742	12.3518
195.8	13.4126	28.5682	23.5668	18.4897	16.9742	12.3518
196.6	13.4126	28.5682	23.5668	15.3829	16.9742	12.3518
197.4	13.4126	28.5682	23.5668	13.8673	16.9742	12.3518
198.3	13.4126	28.5682	23.5668	16.9742	16.9742	12.3518
199.1	13.4126	28.5682	23.5668	18.4897	16.9742	12.3518
199.9	13.4126	28.5682	23.5668	18.4897	16.9742	12.3518
200.7	13.4126	28.5682	23.5668	18.4897	16.9742	12.3518
201.5	13.4126	28.5682	23.5668	16.9742	16.9742	12.3518
202.3	15.0798	28.5682	23.5668	15.3829	16.9742	12.3518
203.1	15.0798	28.5682	23.5668	15.3829	18.4897	12.3518
203.9	15.0798	28.5682	23.5668	16.9742	18.4897	12.3518
204.8	15.0798	28.5682	23.5668	18.4897	16.9742	12.3518
205.6	16.8226	28.5682	23.5668	18.4897	16.9742	12.3518
206.4	16.8226	28.5682	23.5668	16.9742	16.9742	12.3518
207.2	16.8226	28.5682	23.5668	15.3829	16.9742	12.3518
208	16.8226	28.5682	23.5668	15.3829	18.4897	12.3518
208.8	15.0798	28.5682	23.5668	16.9742	18.4897	12.3518
209.6	13.4126	28.5682	23.5668	16.9742	18.4897	12.3518
210.4	15.0798	28.5682	23.5668	18.4897	16.9742	12.3518
211.3	16.8226	28.5682	23.5668	18.4897	16.9742	12.3518
212.1	16.8226	28.5682	23.5668	16.9742	16.9742	12.3518
212.9	16.8226	28.5682	23.5668	15.3829	18.4897	12.3518
213.7	15.0798	28.5682	23.5668	16.9742	18.4897	12.3518
214.5	15.0798	28.5682	23.5668	18.4897	18.4897	12.3518
215.3	15.0798	28.5682	23.5668	18.4897	18.4897	12.3518
216.1	16.8226	28.5682	23.5668	18.4897	18.4897	12.3518
216.9	16.8226	28.5682	23.5668	18.4897	20.0811	12.3518
217.8	16.8226	28.5682	23.5668	18.4897	18.4897	12.3518
218.6	16.8226	28.5682	23.5668	18.4897	18.4897	12.3518
219.4	15.0798	28.5682	23.5668	18.4897	16.9742	12.3518
220.2	15.0798	28.5682	23.5668	18.4897	18.4897	12.3518
221	16.8226	28.5682	23.5668	18.4897	18.4897	12.3518
221.8	16.8226	28.5682	23.5668	18.4897	18.4897	12.3518
222.6	16.8226	28.5682	23.5668	18.4897	20.0811	12.3518
223.4	16.8226	28.5682	23.5668	18.4897	20.0811	12.3518
224.3	16.8226	28.5682	23.5668	20.0053	18.4897	12.3518
225.1	18.4897	28.5682	23.5668	20.0053	16.9742	12.3518
225.9	18.4897	28.5682	23.5668	18.4897	18.4897	12.3518
226.7	16.8226	28.5682	23.5668	18.4897	18.4897	12.3518
227.5	18.4897	28.5682	23.5668	18.4897	18.4897	12.3518
228.3	20.1568	28.5682	23.5668	18.4897	16.9742	12.3518
229.1	20.1568	28.5682	23.5668	18.4897	16.9742	12.3518
229.9	18.4897	28.5682	23.5668	18.4897	18.4897	12.3518
230.8	16.8226	28.5682	23.5668	18.4897	18.4897	12.3518
231.6	16.8226	28.5682	23.5668	18.4897	18.4897	12.3518
232.4	18.4897	28.5682	23.5668	18.4897	20.0811	12.3518
233.2	18.4897	28.5682	23.5668	18.4897	20.0811	12.3518
234	18.4897	28.5682	23.5668	18.4897	18.4897	12.3518
234.8	20.1568	28.5682	23.5668	20.0053	18.4897	12.3518
235.6	20.1568	28.5682	23.5668	20.0053	18.4897	12.3518
236.4	20.1568	28.5682	23.5668	18.4897	20.0811	12.3518
237.3	20.1568	28.5682	23.5668	18.4897	20.0811	12.3518
238.1	20.1568	28.5682	23.5668	18.4897	20.0811	12.3518
238.9	20.1568	28.5682	23.5668	20.0053	20.0811	12.3518
239.7	20.1568	28.5682	23.5668	20.0053	20.0811	12.3518
240.5	20.1568	28.5682	23.5668	21.5966	20.0811	12.3518
241.3	20.1568	28.5682	23.5668	20.0053	20.0811	13.8673
242.1	20.1568	28.5682	23.5668	18.4897	20.0811	13.8673
242.9	20.1568	28.5682	23.5668	18.4897	20.0811	12.3518
243.8	20.1568	28.5682	23.5668	18.4897	20.0811	12.3518
244.6	20.1568	28.5682	23.5668	20.0053	20.0811	12.3518
245.4	20.1568	28.5682	23.5668	20.0053	20.0811	12.3518
246.2	20.1568	28.5682	23.5668	18.4897	20.0811	12.3518
247	20.1568	28.5682	23.5668	18.4897	20.0811	12.3518
247.8	20.1568	28.5682	23.5668	18.4897	20.0811	13.8673
248.6	20.1568	28.5682	23.5668	18.4897	20.0811	13.8673
249.4	20.1568	28.5682	23.5668	20.0053	20.0811	13.8673
250.3	20.1568	28.5682	23.5668	21.5966	20.0811	15.4586
251.1	20.1568	28.5682	23.5668	20.0053	20.0811	13.8673
251.9	20.1568	30.3111	23.5668	18.4897	20.0811	12.3518
252.7	20.1568	30.3111	23.5668	18.4897	20.0811	12.3518
253.5	20.1568	28.5682	23.5668	20.0053	20.0811	12.3518
254.3	20.1568	28.5682	23.5668	21.5966	20.0811	12.3518
255.1	20.1568	30.3111	23.5668	20.0053	20.0811	12.3518
255.9	20.1568	30.3111	23.5668	18.4897	20.0811	12.3518
256.8	20.1568	30.3111	23.5668	18.4897	20.0811	12.3518
257.6	20.1568	30.3111	23.5668	20.0053	20.0811	12.3518
258.4	20.1568	31.9782	23.5668	20.0053	20.0811	13.8673
259.2	20.1568	31.9782	23.5668	21.5966	20.0811	13.8673
260	20.1568	31.9782	23.5668	21.5966	20.0811	12.3518
260.8	20.1568	31.9782	23.5668	20.0053	20.0811	13.8673
261.6	20.1568	31.9782	23.5668	18.4897	20.0811	15.4586
262.4	20.1568	31.9782	23.5668	18.4897	20.0811	13.8673
263.3	20.1568	30.3111	23.5668	20.0053	20.0811	12.3518
264.1	20.1568	30.3111	23.5668	21.5966	20.0811	12.3518
264.9	20.1568	31.9782	23.5668	21.5966	20.0811	12.3518
265.7	20.1568	31.9782	23.5668	20.0053	20.0811	12.3518
266.5	20.1568	31.9782	25.234	18.4897	20.0811	12.3518
267.3	20.1568	31.9782	25.234	20.0053	20.0811	13.8673
268.1	20.1568	31.9782	23.5668	20.0053	20.0811	15.4586
268.9	20.1568	31.9782	23.5668	23.1122	20.0811	13.8673
269.8	20.1568	31.9782	23.5668	24.7035	20.0811	12.3518
270.6	20.1568	31.9782	23.5668	21.5966	20.0811	13.8673
271.4	20.1568	31.9782	25.234	18.4897	20.0811	13.8673
272.2	20.1568	31.9782	25.234	18.4897	20.0811	12.3518
273	20.1568	31.9782	23.5668	20.0053	20.0811	13.8673
273.8	20.1568	31.9782	23.5668	23.1122	20.0811	13.8673
274.6	20.1568	31.9782	23.5668	23.1122	20.0811	13.8673
275.4	20.1568	31.9782	25.234	20.0053	20.0811	12.3518
276.3	21.824	31.9782	26.9011	18.4897	20.0811	12.3518
277.1	21.824	31.9782	25.234	18.4897	20.0811	13.8673
277.9	20.1568	31.9782	25.234	20.0053	20.0811	15.4586
278.7	20.1568	31.9782	26.9011	23.1122	20.0811	15.4586
279.5	20.1568	31.9782	26.9011	24.7035	20.0811	13.8673
280.3	20.1568	31.9782	26.9011	21.5966	20.0811	12.3518
281.1	20.1568	31.9782	26.9011	18.4897	20.0811	13.8673
281.9	20.1568	31.9782	26.9011	20.0053	20.0811	15.4586
282.8	20.1568	31.9782	26.9011	21.5966	20.0811	15.4586
283.6	20.1568	31.9782	26.9011	23.1122	20.0811	15.4586
284.4	20.1568	31.9782	26.9011	24.7035	20.0811	15.4586
285.2	20.1568	31.9782	26.9011	21.5966	20.0811	15.4586
286	20.1568	31.9782	26.9011	20.0053	20.0811	15.4586
286.8	20.1568	31.9782	26.9011	20.0053	20.0811	15.4586
287.6	21.824	31.9782	26.9011	21.5966	20.0811	13.8673
288.4	21.824	31.9782	26.9011	23.1122	20.0811	13.8673
289.3	21.824	31.9782	28.5682	24.7035	20.0811	15.4586
290.1	23.4911	31.9782	28.5682	21.5966	20.0811	15.4586
290.9	23.4911	31.9782	28.5682	20.0053	20.0811	15.4586
291.7	23.4911	31.9782	28.5682	21.5966	20.0811	15.4586
292.5	23.4911	31.9782	28.5682	21.5966	20.0811	15.4586
293.3	23.4911	31.9782	26.9011	23.1122	20.0811	13.8673
294.1	21.824	31.9782	26.9011	23.1122	20.0811	13.8673
294.9	21.824	31.9782	26.9011	20.0053	20.0811	15.4586
295.8	23.4911	31.9782	28.5682	20.0053	20.0811	15.4586
296.6	23.4911	31.9782	30.3111	18.4897	20.0811	13.8673
297.4	23.4911	31.9782	30.3111	20.0053	20.0811	13.8673
298.2	21.824	31.9782	28.5682	23.1122	20.0811	15.4586
299	21.824	31.9782	28.5682	24.7035	20.0811	15.4586
299.8	23.4911	31.9782	28.5682	21.5966	20.0811	15.4586
300.6	25.234	31.9782	28.5682	20.0053	20.0811	15.4586
301.4	25.234	31.9782	28.5682	21.5966	20.0811	15.4586
302.3	25.234	31.9782	30.3111	23.1122	20.0811	15.4586
303.1	23.4911	31.9782	30.3111	24.7035	20.0811	13.8673
303.9	23.4911	31.9782	30.3111	23.1122	20.0811	15.4586
304.7	23.4911	31.9782	30.3111	21.5966	20.0811	16.9742
305.5	23.4911	31.9782	30.3111	21.5966	20.0811	13.8673
306.3	23.4911	31.9782	30.3111	21.5966	20.0811	13.8673
307.1	25.234	31.9782	30.3111	21.5966	20.0811	15.4586
307.9	25.234	31.9782	30.3111	23.1122	20.0811	15.4586
308.8	25.234	31.9782	30.3111	24.7035	20.0811	15.4586
309.6	25.234	31.9782	30.3111	24.7035	20.0811	15.4586
310.4	25.234	31.9782	30.3111	24.7035	21.5966	15.4586
311.2	25.234	31.9782	30.3111	23.1122	21.5966	15.4586
312	25.234	31.9782	30.3111	23.1122	20.0811	16.9742
312.8	23.4911	31.9782	30.3111	24.7035	20.0811	18.4897
313.6	25.234	31.9782	30.3111	24.7035	20.0811	16.9742
314.4	25.234	33.6453	30.3111	23.1122	20.0811	15.4586
315.3	23.4911	33.6453	30.3111	21.5966	20.0811	16.9742
316.1	25.234	31.9782	30.3111	21.5966	20.0811	16.9742
316.9	25.234	31.9782	30.3111	23.1122	20.0811	15.4586
317.7	25.234	33.6453	30.3111	24.7035	20.0811	16.9742
318.5	26.9011	33.6453	30.3111	24.7035	20.0811	16.9742
319.3	26.9011	33.6453	30.3111	24.7035	20.0811	15.4586
320.1	26.9011	31.9782	30.3111	23.1122	21.5966	15.4586
320.9	26.9011	31.9782	30.3111	23.1122	21.5966	16.9742
321.8	26.9011	33.6453	30.3111	24.7035	20.0811	16.9742
322.6	26.9011	35.3124	30.3111	24.7035	20.0811	15.4586
323.4	25.234	35.3124	30.3111	24.7035	20.0811	16.9742
324.2	23.4911	35.3124	30.3111	23.1122	20.0811	16.9742
325	25.234	33.6453	30.3111	23.1122	20.0811	15.4586
325.8	25.234	33.6453	30.3111	24.7035	20.0811	15.4586
326.6	25.234	33.6453	30.3111	24.7035	20.0811	16.9742
327.4	25.234	35.3124	30.3111	24.7035	20.0811	16.9742
328.3	25.234	35.3124	30.3111	24.7035	20.0811	16.9742
329.1	23.4911	35.3124	30.3111	24.7035	20.0811	18.4897
329.9	25.234	35.3124	30.3111	23.1122	20.0811	18.4897
330.7	26.9011	35.3124	30.3111	21.5966	21.5966	18.4897
331.5	26.9011	35.3124	30.3111	23.1122	21.5966	18.4897
332.3	23.4911	35.3124	30.3111	24.7035	21.5966	18.4897
333.1	21.824	35.3124	30.3111	24.7035	20.0811	18.4897
333.9	23.4911	36.9795	30.3111	24.7035	21.5966	16.9742
334.8	23.4911	36.9795	30.3111	24.7035	23.1122	16.9742
335.6	23.4911	35.3124	30.3111	23.1122	23.1122	18.4897
336.4	23.4911	35.3124	30.3111	23.1122	23.1122	16.9742
337.2	21.824	36.9795	30.3111	23.1122	23.1122	16.9742
338	20.1568	36.9795	30.3111	24.7035	23.1122	18.4897
338.8	20.1568	36.9795	30.3111	24.7035	23.1122	18.4897
339.6	21.824	35.3124	30.3111	23.1122	23.1122	18.4897
340.4	23.4911	35.3124	30.3111	23.1122	23.1122	18.4897
341.3	23.4911	35.3124	30.3111	24.7035	21.5966	16.9742
342.1	21.824	35.3124	30.3111	24.7035	21.5966	16.9742
342.9	21.824	35.3124	30.3111	24.7035	23.1122	16.9742
343.7	21.824	35.3124	30.3111	23.1122	21.5966	18.4897
344.5	21.824	35.3124	30.3111	23.1122	21.5966	18.4897
345.3	21.824	35.3124	30.3111	24.7035	24.7035	18.4897
346.1	23.4911	35.3124	30.3111	24.7035	24.7035	18.4897
346.9	23.4911	35.3124	30.3111	24.7035	23.1122	18.4897
347.8	23.4911	36.9795	30.3111	24.7035	23.1122	16.9742
348.6	23.4911	36.9795	30.3111	24.7035	23.1122	16.9742
349.4	23.4911	35.3124	30.3111	23.1122	23.1122	18.4897
350.2	23.4911	35.3124	30.3111	23.1122	23.1122	16.9742
351	23.4911	35.3124	30.3111	24.7035	21.5966	16.9742
351.8	23.4911	35.3124	30.3111	24.7035	21.5966	16.9742
352.6	23.4911	35.3124	30.3111	24.7035	23.1122	18.4897
353.4	23.4911	35.3124	30.3111	24.7035	23.1122	16.9742
354.3	25.234	35.3124	30.3111	23.1122	23.1122	16.9742
355.1	25.234	35.3124	30.3111	23.1122	23.1122	18.4897
355.9	23.4911	35.3124	30.3111	23.1122	23.1122	18.4897
356.7	23.4911	35.3124	30.3111	24.7035	23.1122	18.4897
357.5	23.4911	36.9795	30.3111	24.7035	23.1122	18.4897
358.3	23.4911	38.7224	30.3111	24.7035	23.1122	18.4897
359.1	25.234	36.9795	30.3111	23.1122	23.1122	18.4897
359.9	25.234	36.9795	30.3111	23.1122	24.7035	18.4897
360.8	25.234	36.9795	30.3111	24.7035	24.7035	18.4897
361.6	25.234	36.9795	30.3111	24.7035	23.1122	18.4897
362.4	25.234	36.9795	30.3111	24.7035	23.1122	18.4897
363.2	23.4911	36.9795	30.3111	24.7035	23.1122	18.4897
364	25.234	36.9795	30.3111	24.7035	24.7035	18.4897
364.8	26.9011	36.9795	30.3111	24.7035	24.7035	18.4897
365.6	26.9011	35.3124	30.3111	24.7035	24.7035	18.4897
366.4	26.9011	35.3124	30.3111	24.7035	23.1122	18.4897
367.3	26.9011	35.3124	30.3111	24.7035	23.1122	18.4897
368.1	26.9011	36.9795	30.3111	24.7035	24.7035	18.4897
368.9	26.9011	36.9795	30.3111	24.7035	26.2191	18.4897
369.7	26.9011	36.9795	30.3111	24.7035	24.7035	18.4897
370.5	26.9011	36.9795	30.3111	24.7035	23.1122	18.4897
371.3	26.9011	35.3124	30.3111	24.7035	23.1122	18.4897
372.1	25.234	35.3124	30.3111	24.7035	24.7035	18.4897
372.9	25.234	35.3124	30.3111	24.7035	26.2191	18.4897
373.8	26.9011	36.9795	30.3111	24.7035	26.2191	18.4897
374.6	26.9011	38.7224	30.3111	24.7035	26.2191	18.4897
375.4	25.234	38.7224	30.3111	24.7035	26.2191	18.4897
376.2	25.234	36.9795	30.3111	24.7035	24.7035	18.4897
377	26.9011	35.3124	30.3111	24.7035	23.1122	18.4897
377.8	26.9011	36.9795	30.3111	24.7035	23.1122	18.4897
378.6	26.9011	36.9795	30.3111	24.7035	24.7035	18.4897
379.4	26.9011	36.9795	30.3111	24.7035	26.2191	18.4897
380.3	26.9011	35.3124	30.3111	24.7035	24.7035	18.4897
381.1	26.9011	36.9795	30.3111	26.2191	23.1122	18.4897
381.9	26.9011	36.9795	30.3111	26.2191	24.7035	18.4897
382.7	26.9011	35.3124	30.3111	24.7035	24.7035	18.4897
383.5	26.9011	35.3124	30.3111	24.7035	26.2191	18.4897
384.3	26.9011	36.9795	30.3111	24.7035	26.2191	18.4897
385.1	26.9011	38.7224	30.3111	24.7035	26.2191	18.4897
385.9	26.9011	38.7224	30.3111	24.7035	26.2191	18.4897
386.8	26.9011	38.7224	30.3111	26.2191	26.2191	18.4897
387.6	26.9011	38.7224	30.3111	26.2191	26.2191	18.4897
388.4	26.9011	38.7224	30.3111	24.7035	26.2191	18.4897
389.2	26.9011	38.7224	30.3111	24.7035	26.2191	18.4897
390	26.9011	36.9795	30.3111	24.7035	26.2191	18.4897
390.8	26.9011	36.9795	30.3111	24.7035	26.2191	18.4897
391.6	26.9011	36.9795	30.3111	26.2191	26.2191	18.4897
392.4	26.9011	36.9795	30.3111	26.2191	26.2191	18.4897
393.3	26.9011	38.7224	30.3111	26.2191	26.2191	18.4897
394.1	26.9011	38.7224	30.3111	24.7035	26.2191	18.4897
394.9	26.9011	38.7224	31.9782	24.7035	26.2191	18.4897
395.7	26.9011	36.9795	31.9782	24.7035	26.2191	18.4897
396.5	26.9011	35.3124	31.9782	24.7035	26.2191	18.4897
397.3	26.9011	35.3124	33.6453	24.7035	26.2191	18.4897
398.1	26.9011	36.9795	33.6453	24.7035	26.2191	18.4897
398.9	26.9011	38.7224	31.9782	24.7035	26.2191	18.4897
399.8	26.9011	36.9795	31.9782	24.7035	26.2191	18.4897
400.6	26.9011	35.3124	33.6453	26.2191	26.2191	18.4897
401.4	26.9011	35.3124	33.6453	29.3259	26.2191	18.4897
402.2	26.9011	36.9795	33.6453	29.3259	26.2191	18.4897
403	26.9011	36.9795	33.6453	27.7346	26.2191	18.4897
403.8	26.9011	36.9795	33.6453	24.7035	26.2191	18.4897
404.6	26.9011	36.9795	33.6453	24.7035	26.2191	18.4897
405.4	26.9011	36.9795	31.9782	26.2191	26.2191	18.4897
406.3	26.9011	38.7224	31.9782	27.7346	26.2191	18.4897
407.1	26.9011	36.9795	31.9782	27.7346	26.2191	18.4897
407.9	26.9011	36.9795	31.9782	26.2191	26.2191	18.4897
408.7	26.9011	36.9795	33.6453	24.7035	26.2191	18.4897
409.5	26.9011	36.9795	33.6453	24.7035	26.2191	18.4897
410.3	26.9011	36.9795	31.9782	26.2191	26.2191	18.4897
411.1	26.9011	36.9795	30.3111	26.2191	26.2191	18.4897
411.9	26.9011	36.9795	30.3111	29.3259	26.2191	18.4897
412.8	26.9011	38.7224	31.9782	27.7346	26.2191	18.4897
413.6	26.9011	38.7224	31.9782	24.7035	26.2191	18.4897
414.4	26.9011	36.9795	31.9782	24.7035	26.2191	18.4897
415.2	26.9011	36.9795	31.9782	24.7035	26.2191	18.4897
416	26.9011	38.7224	30.3111	27.7346	26.2191	18.4897
416.8	26.9011	38.7224	31.9782	30.8415	26.2191	18.4897
417.6	26.9011	38.7224	33.6453	27.7346	26.2191	18.4897
418.4	26.9011	38.7224	33.6453	24.7035	26.2191	18.4897
419.3	26.9011	38.7224	33.6453	24.7035	26.2191	18.4897
420.1	26.9011	36.9795	33.6453	26.2191	26.2191	18.4897
420.9	26.9011	36.9795	33.6453	29.3259	26.2191	18.4897
421.7	26.9011	38.7224	33.6453	27.7346	26.2191	18.4897
422.5	26.9011	38.7224	33.6453	27.7346	26.2191	18.4897
423.3	26.9011	38.7224	33.6453	24.7035	26.2191	18.4897
424.1	26.9011	38.7224	33.6453	26.2191	26.2191	18.4897
424.9	26.9011	38.7224	33.6453	27.7346	26.2191	18.4897
425.8	26.9011	38.7224	31.9782	29.3259	26.2191	18.4897
426.6	26.9011	38.7224	30.3111	30.8415	26.2191	18.4897
427.4	26.9011	38.7224	31.9782	29.3259	26.2191	18.4897
428.2	26.9011	38.7224	33.6453	26.2191	26.2191	18.4897
429	26.9011	38.7224	33.6453	26.2191	26.2191	18.4897
429.8	26.9011	38.7224	33.6453	29.3259	26.2191	18.4897
430.6	26.9011	38.7224	31.9782	30.8415	26.2191	18.4897
431.4	26.9011	38.7224	31.9782	30.8415	26.2191	18.4897
432.3	26.9011	38.7224	33.6453	27.7346	26.2191	18.4897
433.1	26.9011	38.7224	33.6453	26.2191	26.2191	18.4897
433.9	26.9011	38.7224	33.6453	26.2191	26.2191	18.4897
434.7	26.9011	38.7224	31.9782	26.2191	26.2191	18.4897
435.5	26.9011	38.7224	31.9782	27.7346	26.2191	18.4897
436.3	26.9011	38.7224	33.6453	30.8415	26.2191	18.4897
437.1	26.9011	38.7224	33.6453	27.7346	26.2191	18.4897
437.9	26.9011	38.7224	33.6453	24.7035	26.2191	18.4897
438.8	26.9011	38.7224	33.6453	26.2191	26.2191	18.4897
439.6	26.9011	38.7224	33.6453	29.3259	26.2191	18.4897
440.4	26.9011	38.7224	33.6453	30.8415	26.2191	18.4897
441.2	26.9011	38.7224	33.6453	29.3259	26.2191	18.4897
442	26.9011	38.7224	33.6453	26.2191	26.2191	18.4897
442.8	26.9011	38.7224	33.6453	26.2191	26.2191	18.4897
443.6	26.9011	38.7224	33.6453	24.7035	26.2191	18.4897
444.4	26.9011	38.7224	33.6453	26.2191	26.2191	18.4897
445.3	26.9011	38.7224	33.6453	29.3259	26.2191	18.4897
446.1	26.9011	38.7224	33.6453	30.8415	26.2191	18.4897
446.9	26.9011	38.7224	33.6453	29.3259	26.2191	18.4897
447.7	26.9011	38.7224	35.3124	27.7346	26.2191	18.4897
448.5	26.9011	38.7224	35.3124	27.7346	26.2191	18.4897
449.3	26.9011	38.7224	33.6453	29.3259	26.2191	18.4897
450.1	26.9011	38.7224	33.6453	30.8415	26.2191	18.4897
450.9	26.9011	38.7224	33.6453	30.8415	26.2191	18.4897
451.8	26.9011	38.7224	35.3124	27.7346	26.2191	18.4897
452.6	26.9011	38.7224	36.9795	27.7346	26.2191	18.4897
453.4	26.9011	38.7224	36.9795	26.2191	26.2191	18.4897
454.2	26.9011	38.7224	36.9795	27.7346	26.2191	18.4897
455	26.9011	38.7224	36.9795	29.3259	26.2191	18.4897
455.8	26.9011	38.7224	36.9795	30.8415	26.2191	18.4897
456.6	26.9011	38.7224	36.9795	27.7346	26.2191	18.4897
457.4	26.9011	38.7224	36.9795	24.7035	26.2191	18.4897
458.3	26.9011	38.7224	36.9795	26.2191	26.2191	18.4897
459.1	26.9011	38.7224	36.9795	29.3259	26.2191	18.4897
459.9	26.9011	38.7224	36.9795	30.8415	26.2191	18.4897
460.7	26.9011	38.7224	36.9795	29.3259	26.2191	18.4897
461.5	26.9011	40.3895	36.9795	29.3259	26.2191	18.4897
462.3	26.9011	40.3895	36.9795	26.2191	26.2191	18.4897
463.1	26.9011	40.3895	36.9795	26.2191	27.8104	18.4897
463.9	26.9011	38.7224	36.9795	27.7346	27.8104	18.4897
464.8	26.9011	38.7224	36.9795	29.3259	26.2191	18.4897
465.6	26.9011	38.7224	36.9795	30.8415	26.2191	18.4897
466.4	26.9011	38.7224	36.9795	27.7346	26.2191	18.4897
467.2	26.9011	40.3895	36.9795	26.2191	26.2191	18.4897
468	26.9011	40.3895	36.9795	29.3259	26.2191	18.4897
468.8	26.9011	40.3895	36.9795	30.8415	26.2191	18.4897
469.6	26.9011	38.7224	36.9795	30.8415	26.2191	18.4897
470.5	26.9011	40.3895	36.9795	30.8415	26.2191	18.4897
471.3	26.9011	40.3895	36.9795	29.3259	26.2191	18.4897
472.1	26.9011	40.3895	36.9795	27.7346	26.2191	18.4897
472.9	26.9011	42.0566	36.9795	27.7346	27.8104	18.4897
473.7	26.9011	40.3895	36.9795	29.3259	27.8104	18.4897
474.5	26.9011	40.3895	36.9795	30.8415	26.2191	18.4897
475.3	26.9011	40.3895	36.9795	30.8415	26.2191	18.4897
476.1	26.9011	40.3895	36.9795	27.7346	26.2191	20.0811
477	26.9011	42.0566	36.9795	26.2191	27.8104	20.0811
477.8	26.9011	42.0566	36.9795	27.7346	27.8104	18.4897
478.6	26.9011	40.3895	36.9795	29.3259	27.8104	18.4897
479.4	26.9011	38.7224	36.9795	29.3259	26.2191	20.0811
480.2	26.9011	40.3895	36.9795	30.8415	26.2191	20.0811
481	26.9011	42.0566	36.9795	29.3259	27.8104	20.0811
481.8	26.9011	42.0566	36.9795	26.2191	29.3259	18.4897
482.6	26.9011	40.3895	36.9795	24.7035	30.8415	18.4897
483.5	26.9011	38.7224	36.9795	27.7346	29.3259	18.4897
484.3	26.9011	40.3895	36.9795	30.8415	27.8104	18.4897
485.1	26.9011	40.3895	36.9795	29.3259	29.3259	20.0811
485.9	26.9011	40.3895	36.9795	27.7346	29.3259	21.5966
486.7	26.9011	40.3895	36.9795	27.7346	29.3259	20.0811
487.5	26.9011	42.0566	36.9795	27.7346	30.8415	18.4897
488.3	26.9011	42.0566	36.9795	27.7346	30.8415	18.4897
489.1	26.9011	42.0566	36.9795	27.7346	29.3259	18.4897
490	26.9011	42.0566	36.9795	29.3259	27.8104	18.4897
490.8	26.9011	40.3895	36.9795	29.3259	27.8104	18.4897
491.6	26.9011	40.3895	36.9795	26.2191	29.3259	18.4897
492.4	26.9011	42.0566	36.9795	26.2191	29.3259	18.4897
493.2	26.9011	40.3895	36.9795	29.3259	27.8104	18.4897
494	26.9011	40.3895	36.9795	30.8415	27.8104	20.0811
494.8	26.9011	40.3895	36.9795	30.8415	29.3259	20.0811
495.6	26.9011	40.3895	36.9795	27.7346	29.3259	18.4897
496.5	26.9011	40.3895	36.9795	26.2191	29.3259	20.0811
497.3	26.9011	42.0566	36.9795	27.7346	30.8415	20.0811
498.1	26.9011	42.0566	36.9795	27.7346	30.8415	18.4897
498.9	26.9011	42.0566	36.9795	29.3259	27.8104	20.0811
499.7	26.9011	40.3895	36.9795	30.8415	27.8104	20.0811
500.5	28.5682	40.3895	36.9795	29.3259	29.3259	20.0811
501.3	28.5682	42.0566	36.9795	27.7346	29.3259	20.0811
502.1	28.5682	42.0566	36.9795	27.7346	29.3259	21.5966
503	26.9011	42.0566	36.9795	29.3259	27.8104	20.0811
503.8	26.9011	42.0566	36.9795	30.8415	27.8104	18.4897
504.6	26.9011	42.0566	36.9795	30.8415	27.8104	18.4897
505.4	26.9011	40.3895	36.9795	27.7346	29.3259	18.4897
506.2	28.5682	40.3895	36.9795	26.2191	29.3259	18.4897
507	28.5682	42.0566	36.9795	26.2191	29.3259	20.0811
507.8	26.9011	42.0566	36.9795	27.7346	29.3259	20.0811
508.6	28.5682	42.0566	36.9795	29.3259	29.3259	20.0811
509.5	28.5682	42.0566	36.9795	30.8415	29.3259	18.4897
510.3	26.9011	42.0566	36.9795	29.3259	29.3259	18.4897
511.1	26.9011	42.0566	36.9795	26.2191	30.8415	18.4897
511.9	28.5682	42.0566	36.9795	26.2191	30.8415	18.4897
512.7	28.5682	42.0566	36.9795	29.3259	30.8415	18.4897
513.5	28.5682	42.0566	36.9795	30.8415	29.3259	20.0811
514.3	28.5682	42.0566	36.9795	30.8415	29.3259	20.0811
515.1	28.5682	42.0566	36.9795	27.7346	27.8104	18.4897
516	30.2353	42.0566	36.9795	26.2191	27.8104	20.0811
516.8	28.5682	42.0566	36.9795	26.2191	29.3259	20.0811
517.6	28.5682	42.0566	36.9795	27.7346	29.3259	18.4897
518.4	30.2353	40.3895	36.9795	29.3259	29.3259	18.4897
519.2	28.5682	40.3895	36.9795	30.8415	29.3259	18.4897
520	28.5682	42.0566	36.9795	29.3259	27.8104	18.4897
520.8	28.5682	42.0566	36.9795	26.2191	27.8104	18.4897
521.6	30.2353	42.0566	36.9795	26.2191	27.8104	20.0811
522.5	30.2353	42.0566	36.9795	29.3259	29.3259	20.0811
523.3	30.2353	42.0566	36.9795	30.8415	29.3259	18.4897
524.1	30.2353	40.3895	38.7224	30.8415	29.3259	18.4897
524.9	30.2353	40.3895	38.7224	29.3259	27.8104	18.4897
525.7	31.9024	40.3895	38.7224	26.2191	29.3259	18.4897
526.5	31.9024	42.0566	36.9795	26.2191	30.8415	18.4897
527.3	30.2353	42.0566	36.9795	26.2191	29.3259	18.4897
528.1	30.2353	40.3895	36.9795	29.3259	29.3259	18.4897
529	30.2353	38.7224	36.9795	30.8415	29.3259	18.4897
529.8	30.2353	40.3895	36.9795	30.8415	29.3259	18.4897
530.6	31.9024	42.0566	38.7224	27.7346	29.3259	18.4897
531.4	31.9024	42.0566	40.3895	26.2191	29.3259	18.4897
532.2	30.2353	42.0566	38.7224	29.3259	29.3259	18.4897
533	30.2353	40.3895	38.7224	30.8415	29.3259	20.0811
533.8	30.2353	40.3895	40.3895	30.8415	29.3259	20.0811
534.6	31.9024	38.7224	40.3895	29.3259	30.8415	18.4897
535.5	31.9024	40.3895	38.7224	29.3259	30.8415	20.0811
536.3	30.2353	42.0566	38.7224	27.7346	30.8415	20.0811
537.1	30.2353	42.0566	40.3895	27.7346	30.8415	20.0811
537.9	30.2353	42.0566	38.7224	29.3259	30.8415	21.5966
538.7	30.2353	40.3895	38.7224	30.8415	30.8415	20.0811
539.5	30.2353	42.0566	40.3895	30.8415	30.8415	20.0811
540.3	30.2353	43.7237	40.3895	29.3259	29.3259	20.0811
541.1	31.9024	42.0566	40.3895	27.7346	29.3259	20.0811
542	31.9024	42.0566	40.3895	27.7346	29.3259	20.0811
542.8	30.2353	42.0566	40.3895	29.3259	30.8415	20.0811
543.6	30.2353	42.0566	40.3895	30.8415	30.8415	20.0811
544.4	31.9024	43.7237	40.3895	30.8415	29.3259	21.5966
545.2	31.9024	45.3908	40.3895	29.3259	29.3259	21.5966
546	30.2353	45.3908	40.3895	29.3259	30.8415	21.5966
546.8	30.2353	45.3908	40.3895	29.3259	30.8415	21.5966
547.6	30.2353	45.3908	40.3895	30.8415	30.8415	20.0811
548.5	30.2353	45.3908	40.3895	30.8415	30.8415	18.4897
549.3	30.2353	45.3908	40.3895	30.8415	30.8415	20.0811
550.1	30.2353	45.3908	40.3895	29.3259	29.3259	20.0811
550.9	30.2353	45.3908	40.3895	27.7346	30.8415	21.5966
551.7	30.2353	45.3908	40.3895	29.3259	32.4328	21.5966
552.5	30.2353	45.3908	40.3895	30.8415	30.8415	21.5966
553.3	30.2353	45.3908	40.3895	30.8415	29.3259	21.5966
554.1	30.2353	45.3908	40.3895	30.8415	30.8415	21.5966
555	30.2353	45.3908	40.3895	30.8415	32.4328	21.5966
555.8	30.2353	45.3908	40.3895	30.8415	32.4328	21.5966
556.6	30.2353	45.3908	40.3895	30.8415	32.4328	20.0811
557.4	30.2353	45.3908	40.3895	30.8415	32.4328	20.0811
558.2	30.2353	45.3908	40.3895	30.8415	32.4328	21.5966
559	30.2353	45.3908	40.3895	30.8415	30.8415	21.5966
559.8	30.2353	45.3908	40.3895	30.8415	30.8415	20.0811
560.6	31.9024	45.3908	40.3895	29.3259	32.4328	20.0811
561.5	31.9024	45.3908	40.3895	29.3259	30.8415	20.0811
562.3	30.2353	45.3908	40.3895	30.8415	29.3259	18.4897
563.1	30.2353	45.3908	40.3895	30.8415	30.8415	18.4897
563.9	30.2353	45.3908	40.3895	30.8415	30.8415	20.0811
564.7	30.2353	45.3908	40.3895	30.8415	29.3259	20.0811
565.5	30.2353	45.3908	40.3895	30.8415	29.3259	20.0811
566.3	30.2353	45.3908	40.3895	30.8415	30.8415	21.5966
567.1	30.2353	45.3908	40.3895	30.8415	30.8415	21.5966
568	30.2353	45.3908	40.3895	30.8415	29.3259	20.0811
568.8	30.2353	45.3908	40.3895	30.8415	29.3259	20.0811
569.6	31.9024	45.3908	40.3895	29.3259	30.8415	20.0811
570.4	33.6453	45.3908	40.3895	27.7346	32.4328	20.0811
571.2	31.9024	45.3908	40.3895	29.3259	30.8415	18.4897
572	31.9024	45.3908	40.3895	30.8415	30.8415	20.0811
572.8	31.9024	45.3908	40.3895	30.8415	30.8415	20.0811
573.6	31.9024	45.3908	40.3895	30.8415	30.8415	18.4897
574.5	33.6453	45.3908	40.3895	30.8415	30.8415	20.0811
575.3	33.6453	45.3908	40.3895	30.8415	32.4328	21.5966
576.1	31.9024	45.3908	40.3895	30.8415	32.4328	20.0811
576.9	31.9024	45.3908	40.3895	30.8415	30.8415	18.4897
578.3	31.9024	45.3908	40.3895	30.8415	30.8415	18.4897
579.1	33.6453	45.3908	40.3895	30.8415	32.4328	20.0811
579.9	33.6453	45.3908	40.3895	29.3259	32.4328	20.0811
580.8	33.6453	45.3908	40.3895	27.7346	32.4328	18.4897
581.6	33.6453	45.3908	40.3895	29.3259	32.4328	20.0811
582.4	31.9024	45.3908	40.3895	29.3259	32.4328	20.0811
583.2	30.2353	43.7237	40.3895	30.8415	32.4328	18.4897
584	31.9024	43.7237	40.3895	30.8415	30.8415	20.0811
584.8	33.6453	45.3908	40.3895	30.8415	30.8415	21.5966
585.6	33.6453	45.3908	40.3895	30.8415	32.4328	21.5966
586.4	33.6453	45.3908	40.3895	30.8415	32.4328	20.0811
587.3	33.6453	43.7237	40.3895	30.8415	32.4328	20.0811
588.1	33.6453	43.7237	40.3895	30.8415	32.4328	20.0811
588.9	33.6453	43.7237	40.3895	30.8415	30.8415	20.0811
589.7	33.6453	45.3908	40.3895	30.8415	30.8415	20.0811
590.5	33.6453	45.3908	40.3895	30.8415	30.8415	21.5966
591.3	31.9024	45.3908	40.3895	30.8415	32.4328	21.5966
592.1	31.9024	45.3908	40.3895	30.8415	32.4328	20.0811
593	33.6453	43.7237	40.3895	30.8415	32.4328	21.5966
593.8	33.6453	43.7237	40.3895	30.8415	32.4328	21.5966
594.6	33.6453	45.3908	40.3895	30.8415	32.4328	20.0811
595.4	33.6453	45.3908	40.3895	30.8415	32.4328	21.5966
596.2	33.6453	45.3908	40.3895	30.8415	32.4328	21.5966
597	33.6453	43.7237	40.3895	30.8415	32.4328	20.0811
597.8	33.6453	43.7237	40.3895	30.8415	32.4328	20.0811
598.6	33.6453	43.7237	40.3895	30.8415	32.4328	20.0811
599.5	33.6453	45.3908	40.3895	30.8415	32.4328	20.0811
600.3	33.6453	45.3908	40.3895	30.8415	32.4328	18.4897
601.1	33.6453	45.3908	40.3895	30.8415	32.4328	20.0811
601.9	33.6453	45.3908	40.3895	30.8415	32.4328	21.5966
602.7	33.6453	45.3908	40.3895	30.8415	32.4328	20.0811
603.5	33.6453	45.3908	40.3895	30.8415	32.4328	20.0811
604.3	33.6453	45.3908	40.3895	30.8415	32.4328	21.5966
605.1	33.6453	45.3908	40.3895	30.8415	32.4328	20.0811
606	33.6453	45.3908	40.3895	30.8415	32.4328	18.4897
606.8	33.6453	45.3908	40.3895	30.8415	32.4328	18.4897
607.6	33.6453	45.3908	40.3895	32.3571	32.4328	20.0811
608.4	33.6453	45.3908	40.3895	32.3571	32.4328	21.5966
609.2	33.6453	45.3908	40.3895	30.8415	32.4328	21.5966
610	33.6453	45.3908	40.3895	30.8415	32.4328	21.5966
610.8	33.6453	45.3908	40.3895	30.8415	32.4328	21.5966
611.6	33.6453	45.3908	40.3895	30.8415	32.4328	21.5966
612.5	33.6453	45.3908	40.3895	32.3571	32.4328	21.5966
613.3	33.6453	45.3908	40.3895	33.9484	32.4328	21.5966
614.1	33.6453	45.3908	40.3895	32.3571	32.4328	21.5966
614.9	33.6453	45.3908	40.3895	30.8415	32.4328	21.5966
615.7	33.6453	45.3908	40.3895	30.8415	32.4328	21.5966
616.5	33.6453	45.3908	40.3895	30.8415	32.4328	20.0811
617.3	33.6453	45.3908	40.3895	30.8415	32.4328	18.4897
618.1	33.6453	45.3908	40.3895	30.8415	32.4328	21.5966
619	33.6453	45.3908	40.3895	30.8415	32.4328	21.5966
619.8	33.6453	45.3908	40.3895	30.8415	32.4328	18.4897
620.6	33.6453	45.3908	40.3895	30.8415	32.4328	20.0811
621.4	33.6453	45.3908	40.3895	30.8415	32.4328	23.1122
622.2	33.6453	45.3908	40.3895	30.8415	32.4328	23.1122
623	33.6453	45.3908	40.3895	32.3571	32.4328	21.5966
623.8	33.6453	45.3908	40.3895	32.3571	32.4328	21.5966
624.6	33.6453	45.3908	40.3895	30.8415	32.4328	21.5966
625.5	33.6453	45.3908	40.3895	30.8415	32.4328	20.0811
626.3	33.6453	45.3908	40.3895	30.8415	32.4328	20.0811
627.1	33.6453	45.3908	40.3895	32.3571	32.4328	21.5966
627.9	33.6453	45.3908	40.3895	33.9484	32.4328	20.0811
628.7	33.6453	45.3908	40.3895	32.3571	32.4328	20.0811
629.5	33.6453	45.3908	40.3895	30.8415	32.4328	21.5966
630.3	33.6453	45.3908	40.3895	30.8415	32.4328	21.5966
631.1	33.6453	45.3908	40.3895	30.8415	32.4328	21.5966
632	33.6453	45.3908	40.3895	30.8415	32.4328	21.5966
632.8	33.6453	45.3908	40.3895	32.3571	32.4328	21.5966
633.6	33.6453	45.3908	40.3895	32.3571	32.4328	21.5966
634.4	33.6453	45.3908	40.3895	30.8415	32.4328	20.0811
635.2	33.6453	45.3908	40.3895	30.8415	32.4328	20.0811
636	33.6453	45.3908	40.3895	30.8415	32.4328	21.5966
636.9	33.6453	45.3908	40.3895	32.3571	32.4328	21.5966
637.7	33.6453	45.3908	40.3895	32.3571	32.4328	21.5966
638.5	33.6453	45.3908	42.0566	30.8415	32.4328	21.5966
639.3	33.6453	45.3908	42.0566	30.8415	32.4328	20.0811
640.1	33.6453	45.3908	43.7237	30.8415	32.4328	20.0811
640.9	33.6453	45.3908	43.7237	30.8415	32.4328	20.0811
641.7	33.6453	45.3908	43.7237	30.8415	32.4328	21.5966
642.5	33.6453	45.3908	43.7237	32.3571	32.4328	20.0811
643.4	33.6453	45.3908	43.7237	32.3571	32.4328	20.0811
644.2	33.6453	45.3908	43.7237	30.8415	32.4328	21.5966
645	33.6453	45.3908	43.7237	30.8415	32.4328	21.5966
645.8	33.6453	45.3908	43.7237	30.8415	32.4328	20.0811
646.6	33.6453	45.3908	43.7237	32.3571	32.4328	20.0811
647.4	33.6453	45.3908	43.7237	35.4639	32.4328	20.0811
648.2	33.6453	45.3908	43.7237	33.9484	32.4328	20.0811
649	33.6453	45.3908	43.7237	30.8415	32.4328	21.5966
649.9	33.6453	45.3908	45.3908	30.8415	32.4328	21.5966
650.7	33.6453	45.3908	47.1337	30.8415	32.4328	21.5966
651.5	33.6453	45.3908	47.1337	30.8415	32.4328	21.5966
652.3	33.6453	45.3908	45.3908	32.3571	32.4328	21.5966
653.1	33.6453	45.3908	45.3908	32.3571	32.4328	20.0811
653.9	33.6453	45.3908	47.1337	30.8415	32.4328	20.0811
654.7	33.6453	45.3908	47.1337	30.8415	32.4328	21.5966
655.5	33.6453	45.3908	45.3908	30.8415	32.4328	21.5966
656.4	33.6453	45.3908	45.3908	32.3571	32.4328	21.5966
657.2	33.6453	45.3908	45.3908	33.9484	32.4328	21.5966
658	33.6453	45.3908	45.3908	32.3571	32.4328	21.5966
658.8	33.6453	45.3908	45.3908	30.8415	32.4328	21.5966
659.6	33.6453	45.3908	47.1337	30.8415	32.4328	21.5966
660.4	33.6453	45.3908	47.1337	30.8415	32.4328	21.5966
661.2	33.6453	45.3908	47.1337	32.3571	32.4328	21.5966
662	33.6453	45.3908	47.1337	33.9484	32.4328	21.5966
662.9	33.6453	45.3908	47.1337	33.9484	32.4328	23.1122
663.7	33.6453	45.3908	47.1337	32.3571	32.4328	23.1122
664.5	33.6453	45.3908	47.1337	30.8415	32.4328	21.5966
665.3	33.6453	45.3908	47.1337	30.8415	32.4328	23.1122
666.1	33.6453	45.3908	47.1337	32.3571	32.4328	23.1122
666.9	33.6453	45.3908	47.1337	33.9484	32.4328	23.1122
667.7	33.6453	45.3908	47.1337	32.3571	32.4328	20.0811
668.5	33.6453	45.3908	47.1337	32.3571	32.4328	20.0811
669.4	33.6453	45.3908	47.1337	30.8415	32.4328	21.5966
670.2	33.6453	45.3908	47.1337	30.8415	32.4328	21.5966
671	33.6453	45.3908	47.1337	30.8415	32.4328	21.5966
671.8	33.6453	45.3908	47.1337	33.9484	32.4328	21.5966
672.6	33.6453	45.3908	47.1337	33.9484	32.4328	21.5966
673.4	33.6453	45.3908	47.1337	30.8415	32.4328	21.5966
674.2	33.6453	45.3908	47.1337	30.8415	32.4328	21.5966
675.1	33.6453	45.3908	47.1337	30.8415	32.4328	21.5966
675.9	33.6453	45.3908	47.1337	33.9484	32.4328	21.5966
676.7	33.6453	45.3908	47.1337	35.4639	32.4328	21.5966
677.5	33.6453	45.3908	47.1337	32.3571	32.4328	21.5966
678.3	33.6453	45.3908	47.1337	32.3571	32.4328	21.5966
679.1	33.6453	45.3908	47.1337	30.8415	32.4328	21.5966
679.9	33.6453	45.3908	47.1337	30.8415	32.4328	21.5966
680.7	33.6453	45.3908	47.1337	30.8415	32.4328	21.5966
681.6	33.6453	45.3908	47.1337	32.3571	32.4328	20.0811
682.4	33.6453	45.3908	45.3908	33.9484	32.4328	20.0811
683.2	33.6453	45.3908	45.3908	32.3571	32.4328	20.0811
684	35.3124	45.3908	45.3908	30.8415	32.4328	20.0811
684.8	35.3124	45.3908	47.1337	30.8415	32.4328	20.0811
685.6	33.6453	45.3908	47.1337	32.3571	32.4328	21.5966
686.4	33.6453	45.3908	47.1337	33.9484	32.4328	21.5966
687.2	33.6453	45.3908	47.1337	32.3571	32.4328	20.0811
688.1	35.3124	45.3908	47.1337	32.3571	32.4328	20.0811
688.9	35.3124	45.3908	47.1337	30.8415	32.4328	21.5966
689.7	33.6453	45.3908	47.1337	30.8415	32.4328	21.5966
690.5	33.6453	45.3908	47.1337	32.3571	32.4328	21.5966
691.3	33.6453	45.3908	47.1337	33.9484	32.4328	21.5966
692.1	33.6453	45.3908	47.1337	32.3571	32.4328	21.5966
692.9	33.6453	45.3908	47.1337	30.8415	32.4328	20.0811
693.7	33.6453	45.3908	47.1337	30.8415	32.4328	20.0811
694.6	33.6453	45.3908	47.1337	30.8415	33.9484	20.0811
695.4	33.6453	45.3908	47.1337	32.3571	33.9484	21.5966
696.2	33.6453	45.3908	47.1337	33.9484	32.4328	21.5966
697	33.6453	45.3908	47.1337	33.9484	32.4328	21.5966
697.8	33.6453	45.3908	47.1337	32.3571	32.4328	21.5966
698.6	33.6453	45.3908	47.1337	30.8415	32.4328	20.0811
699.4	33.6453	45.3908	47.1337	30.8415	32.4328	18.4897
700.2	33.6453	45.3908	47.1337	32.3571	32.4328	20.0811
701.1	33.6453	45.3908	47.1337	33.9484	32.4328	20.0811
701.9	33.6453	45.3908	47.1337	35.4639	32.4328	20.0811
702.7	33.6453	45.3908	47.1337	33.9484	32.4328	20.0811
703.5	33.6453	45.3908	47.1337	30.8415	32.4328	21.5966
704.3	33.6453	45.3908	47.1337	30.8415	32.4328	20.0811
705.1	33.6453	45.3908	47.1337	30.8415	32.4328	20.0811
705.9	33.6453	45.3908	47.1337	33.9484	32.4328	20.0811
706.7	33.6453	45.3908	47.1337	33.9484	32.4328	20.0811
707.6	33.6453	45.3908	47.1337	33.9484	32.4328	20.0811
708.4	33.6453	45.3908	47.1337	30.8415	32.4328	20.0811
709.2	33.6453	45.3908	47.1337	30.8415	32.4328	20.0811
710	33.6453	45.3908	47.1337	30.8415	32.4328	20.0811
710.8	33.6453	45.3908	47.1337	30.8415	32.4328	21.5966
711.6	33.6453	45.3908	47.1337	32.3571	32.4328	21.5966
712.4	35.3124	45.3908	47.1337	32.3571	32.4328	21.5966
713.3	35.3124	45.3908	47.1337	30.8415	32.4328	21.5966
714.1	33.6453	45.3908	47.1337	30.8415	32.4328	21.5966
714.9	33.6453	45.3908	47.1337	30.8415	32.4328	21.5966
715.7	33.6453	45.3908	47.1337	30.8415	32.4328	21.5966
716.5	35.3124	45.3908	47.1337	33.9484	32.4328	21.5966
717.3	36.9795	45.3908	47.1337	33.9484	32.4328	21.5966
718.1	35.3124	45.3908	47.1337	30.8415	32.4328	20.0811
718.9	35.3124	45.3908	47.1337	30.8415	32.4328	20.0811
719.8	35.3124	45.3908	47.1337	30.8415	32.4328	21.5966
720.6	35.3124	45.3908	47.1337	32.3571	32.4328	21.5966
721.4	35.3124	45.3908	47.1337	35.4639	32.4328	20.0811
722.2	33.6453	45.3908	47.1337	33.9484	32.4328	20.0811
723	33.6453	47.1337	47.1337	30.8415	32.4328	21.5966
723.8	33.6453	47.1337	47.1337	30.8415	32.4328	21.5966
724.6	35.3124	45.3908	47.1337	32.3571	32.4328	21.5966
725.4	35.3124	45.3908	47.1337	35.4639	32.4328	21.5966
726.3	33.6453	45.3908	47.1337	35.4639	32.4328	21.5966
727.1	35.3124	45.3908	47.1337	35.4639	32.4328	21.5966
727.9	36.9795	47.1337	47.1337	32.3571	32.4328	21.5966
728.7	35.3124	47.1337	47.1337	30.8415	32.4328	21.5966
729.5	33.6453	45.3908	47.1337	30.8415	32.4328	21.5966
730.3	35.3124	45.3908	47.1337	32.3571	32.4328	21.5966
731.1	36.9795	45.3908	47.1337	33.9484	32.4328	21.5966
731.9	36.9795	45.3908	47.1337	32.3571	32.4328	21.5966
732.8	36.9795	45.3908	47.1337	30.8415	32.4328	21.5966
733.6	36.9795	45.3908	47.1337	30.8415	32.4328	21.5966
734.4	36.9795	45.3908	47.1337	32.3571	32.4328	21.5966
735.2	35.3124	45.3908	47.1337	35.4639	32.4328	21.5966
736	35.3124	45.3908	47.1337	35.4639	32.4328	21.5966
736.8	36.9795	45.3908	47.1337	33.9484	32.4328	21.5966
737.6	36.9795	45.3908	47.1337	30.8415	32.4328	20.0811
738.4	36.9795	45.3908	47.1337	30.8415	32.4328	20.0811
739.3	36.9795	45.3908	47.1337	30.8415	32.4328	21.5966
740.1	36.9795	45.3908	47.1337	32.3571	32.4328	20.0811
740.9	35.3124	45.3908	47.1337	35.4639	32.4328	18.4897
741.7	35.3124	45.3908	47.1337	33.9484	32.4328	20.0811
742.5	36.9795	45.3908	47.1337	30.8415	32.4328	21.5966
743.3	35.3124	45.3908	47.1337	30.8415	32.4328	21.5966
744.1	35.3124	45.3908	47.1337	33.9484	32.4328	21.5966
744.9	36.9795	45.3908	47.1337	36.9795	32.4328	20.0811
745.8	36.9795	45.3908	48.8008	36.9795	32.4328	20.0811
746.6	36.9795	45.3908	48.8008	33.9484	32.4328	20.0811
747.4	36.9795	45.3908	48.8008	33.9484	32.4328	20.0811
748.2	36.9795	45.3908	47.1337	30.8415	32.4328	21.5966
749	36.9795	45.3908	47.1337	32.3571	32.4328	20.0811
749.8	36.9795	45.3908	47.1337	35.4639	32.4328	20.0811
750.6	36.9795	45.3908	47.1337	36.9795	32.4328	20.0811
751.4	38.6466	45.3908	47.1337	33.9484	32.4328	20.0811
752.3	38.6466	45.3908	48.8008	30.8415	32.4328	20.0811
753.1	36.9795	45.3908	48.8008	30.8415	32.4328	20.0811
753.9	36.9795	45.3908	48.8008	32.3571	32.4328	20.0811
754.7	36.9795	45.3908	48.8008	35.4639	32.4328	21.5966
755.5	38.6466	45.3908	48.8008	35.4639	32.4328	21.5966
756.3	38.6466	45.3908	48.8008	32.3571	32.4328	21.5966
757.1	36.9795	45.3908	48.8008	32.3571	32.4328	21.5966
758	36.9795	45.3908	47.1337	30.8415	33.9484	21.5966
758.8	36.9795	45.3908	47.1337	30.8415	33.9484	21.5966
759.6	36.9795	45.3908	47.1337	33.9484	33.9484	21.5966
760.4	36.9795	45.3908	48.8008	36.9795	32.4328	20.0811
761.2	36.9795	45.3908	50.4679	33.9484	32.4328	20.0811
762	36.9795	45.3908	50.4679	30.8415	32.4328	21.5966
762.8	36.9795	45.3908	50.4679	30.8415	32.4328	21.5966
763.6	36.9795	45.3908	48.8008	33.9484	32.4328	20.0811
764.5	36.9795	45.3908	47.1337	36.9795	32.4328	21.5966
765.3	36.9795	45.3908	47.1337	36.9795	32.4328	23.1122
766.1	36.9795	45.3908	47.1337	36.9795	32.4328	20.0811
766.9	36.9795	45.3908	47.1337	33.9484	32.4328	20.0811
767.7	36.9795	45.3908	47.1337	30.8415	32.4328	21.5966
768.5	36.9795	45.3908	47.1337	30.8415	32.4328	21.5966
769.3	36.9795	45.3908	47.1337	33.9484	32.4328	20.0811
770.1	36.9795	45.3908	47.1337	36.9795	32.4328	20.0811
771	36.9795	47.1337	48.8008	33.9484	32.4328	21.5966
771.8	36.9795	47.1337	48.8008	32.3571	32.4328	21.5966
772.6	36.9795	47.1337	47.1337	32.3571	33.9484	20.0811
773.4	36.9795	45.3908	47.1337	32.3571	33.9484	20.0811
774.2	36.9795	45.3908	47.1337	35.4639	32.4328	20.0811
775	36.9795	45.3908	47.1337	35.4639	32.4328	20.0811
775.8	36.9795	47.1337	47.1337	36.9795	32.4328	20.0811
776.6	38.6466	47.1337	47.1337	33.9484	32.4328	21.5966
777.5	38.6466	47.1337	47.1337	32.3571	33.9484	20.0811
778.3	38.6466	47.1337	47.1337	32.3571	35.4639	20.0811
779.1	36.9795	45.3908	47.1337	33.9484	33.9484	21.5966
779.9	36.9795	45.3908	47.1337	36.9795	32.4328	20.0811
780.7	36.9795	45.3908	47.1337	36.9795	32.4328	20.0811
781.5	36.9795	47.1337	47.1337	33.9484	32.4328	21.5966
782.3	36.9795	47.1337	47.1337	32.3571	33.9484	20.0811
783.1	35.3124	47.1337	47.1337	32.3571	33.9484	18.4897
784	36.9795	47.1337	47.1337	33.9484	33.9484	20.0811
784.8	38.6466	47.1337	47.1337	33.9484	32.4328	20.0811
785.6	36.9795	47.1337	47.1337	36.9795	32.4328	20.0811
786.4	36.9795	47.1337	47.1337	33.9484	32.4328	20.0811
787.2	36.9795	47.1337	47.1337	32.3571	33.9484	21.5966
788	36.9795	45.3908	47.1337	33.9484	33.9484	21.5966
788.8	36.9795	45.3908	47.1337	35.4639	32.4328	20.0811
789.6	36.9795	45.3908	47.1337	36.9795	32.4328	20.0811
790.5	36.9795	47.1337	47.1337	35.4639	32.4328	20.0811
791.3	36.9795	47.1337	47.1337	32.3571	33.9484	18.4897
792.1	36.9795	47.1337	47.1337	32.3571	33.9484	18.4897
792.9	36.9795	47.1337	47.1337	33.9484	33.9484	18.4897
793.7	38.6466	45.3908	47.1337	35.4639	32.4328	20.0811
794.5	38.6466	45.3908	47.1337	35.4639	32.4328	20.0811
795.3	38.6466	47.1337	47.1337	36.9795	32.4328	18.4897
796.2	40.3137	48.8008	47.1337	33.9484	32.4328	20.0811
797	38.6466	47.1337	47.1337	32.3571	32.4328	21.5966
797.8	38.6466	47.1337	47.1337	33.9484	32.4328	21.5966
798.6	36.9795	45.3908	47.1337	35.4639	32.4328	21.5966
799.4	38.6466	45.3908	47.1337	36.9795	32.4328	21.5966
800.2	38.6466	47.1337	47.1337	36.9795	32.4328	21.5966
801	38.6466	48.8008	47.1337	35.4639	32.4328	21.5966
801.8	38.6466	48.8008	47.1337	33.9484	32.4328	21.5966
802.7	36.9795	47.1337	47.1337	33.9484	32.4328	21.5966
803.5	36.9795	47.1337	47.1337	33.9484	32.4328	21.5966
804.3	36.9795	47.1337	47.1337	35.4639	32.4328	20.0811
805.1	36.9795	47.1337	47.1337	36.9795	32.4328	18.4897
805.9	36.9795	48.8008	47.1337	35.4639	32.4328	18.4897
806.7	36.9795	48.8008	47.1337	33.9484	32.4328	20.0811
807.5	38.6466	47.1337	47.1337	33.9484	32.4328	21.5966
808.3	40.3137	47.1337	47.1337	35.4639	32.4328	20.0811
809.2	38.6466	47.1337	48.8008	36.9795	32.4328	18.4897
810	38.6466	47.1337	48.8008	36.9795	32.4328	18.4897
810.8	38.6466	48.8008	47.1337	35.4639	32.4328	18.4897
811.6	38.6466	48.8008	47.1337	35.4639	33.9484	18.4897
812.4	40.3137	48.8008	48.8008	36.9795	35.4639	18.4897
813.2	38.6466	48.8008	48.8008	36.9795	33.9484	20.0811
814	36.9795	47.1337	47.1337	36.9795	32.4328	21.5966
814.8	38.6466	47.1337	47.1337	36.9795	32.4328	21.5966
815.7	38.6466	47.1337	47.1337	35.4639	33.9484	20.0811
816.5	36.9795	48.8008	47.1337	33.9484	33.9484	18.4897
817.3	36.9795	48.8008	48.8008	33.9484	32.4328	18.4897
818.1	36.9795	48.8008	48.8008	35.4639	32.4328	18.4897
818.9	38.6466	48.8008	47.1337	36.9795	32.4328	20.0811
819.7	40.3137	48.8008	47.1337	36.9795	32.4328	20.0811
820.5	38.6466	48.8008	48.8008	36.9795	32.4328	20.0811
821.3	36.9795	48.8008	48.8008	35.4639	33.9484	21.5966
822.2	36.9795	48.8008	47.1337	35.4639	35.4639	20.0811
823	38.6466	48.8008	47.1337	35.4639	33.9484	18.4897
823.8	40.3137	48.8008	47.1337	36.9795	32.4328	20.0811
824.6	40.3137	48.8008	47.1337	36.9795	32.4328	20.0811
825.4	40.3137	48.8008	47.1337	36.9795	33.9484	20.0811
826.2	40.3137	48.8008	47.1337	36.9795	33.9484	21.5966
827	40.3137	48.8008	47.1337	35.4639	33.9484	21.5966
827.8	38.6466	48.8008	48.8008	35.4639	33.9484	21.5966
828.7	36.9795	48.8008	48.8008	36.9795	33.9484	21.5966
829.5	38.6466	48.8008	48.8008	36.9795	33.9484	21.5966
830.3	40.3137	48.8008	50.4679	35.4639	32.4328	21.5966
831.1	40.3137	48.8008	48.8008	33.9484	33.9484	20.0811
831.9	40.3137	47.1337	47.1337	33.9484	35.4639	20.0811
832.7	40.3137	47.1337	47.1337	35.4639	33.9484	21.5966
833.5	40.3137	47.1337	48.8008	36.9795	33.9484	20.0811
834.3	40.3137	48.8008	48.8008	36.9795	33.9484	20.0811
835.2	40.3137	48.8008	50.4679	36.9795	33.9484	20.0811
836	40.3137	48.8008	50.4679	35.4639	32.4328	21.5966
836.8	40.3137	48.8008	50.4679	33.9484	33.9484	21.5966
837.6	40.3137	48.8008	50.4679	35.4639	35.4639	21.5966
838.4	38.6466	48.8008	48.8008	36.9795	33.9484	21.5966
839.2	38.6466	48.8008	48.8008	36.9795	33.9484	21.5966
840.1	40.3137	48.8008	50.4679	36.9795	35.4639	21.5966
840.9	40.3137	48.8008	50.4679	35.4639	35.4639	21.5966
841.7	40.3137	48.8008	50.4679	35.4639	35.4639	21.5966
842.5	40.3137	48.8008	50.4679	36.9795	35.4639	21.5966
843.3	40.3137	47.1337	50.4679	36.9795	33.9484	21.5966
844.1	40.3137	47.1337	50.4679	36.9795	32.4328	21.5966
844.9	40.3137	48.8008	48.8008	36.9795	33.9484	21.5966
845.7	40.3137	48.8008	48.8008	36.9795	35.4639	21.5966
846.6	40.3137	48.8008	50.4679	36.9795	35.4639	21.5966
847.4	40.3137	48.8008	50.4679	36.9795	35.4639	21.5966
848.2	40.3137	48.8008	50.4679	36.9795	33.9484	21.5966
849	40.3137	48.8008	50.4679	36.9795	32.4328	23.1122
849.8	40.3137	48.8008	50.4679	36.9795	33.9484	23.1122
850.6	40.3137	48.8008	50.4679	36.9795	33.9484	21.5966
851.4	40.3137	50.4679	50.4679	36.9795	33.9484	20.0811
852.2	40.3137	50.4679	50.4679	36.9795	32.4328	21.5966
853.1	40.3137	48.8008	50.4679	36.9795	32.4328	21.5966
853.9	40.3137	48.8008	50.4679	36.9795	32.4328	21.5966
854.7	40.3137	48.8008	50.4679	36.9795	32.4328	21.5966
855.5	40.3137	50.4679	50.4679	36.9795	32.4328	21.5966
856.3	40.3137	50.4679	50.4679	36.9795	32.4328	21.5966
857.1	40.3137	50.4679	50.4679	36.9795	32.4328	21.5966
857.9	40.3137	50.4679	50.4679	38.5708	33.9484	21.5966
858.7	40.3137	48.8008	52.135	38.5708	37.0553	21.5966
859.6	40.3137	48.8008	52.135	38.5708	38.5708	21.5966
860.4	40.3137	50.4679	52.135	36.9795	37.0553	21.5966
861.2	40.3137	50.4679	53.8021	36.9795	37.0553	21.5966
862	40.3137	48.8008	52.135	36.9795	38.5708	23.1122
862.8	40.3137	48.8008	52.135	36.9795	38.5708	23.1122
863.6	40.3137	48.8008	50.4679	36.9795	38.5708	23.1122
864.4	40.3137	50.4679	52.135	36.9795	38.5708	24.7035
865.2	40.3137	50.4679	53.8021	36.9795	37.0553	23.1122
866.1	40.3137	48.8008	53.8021	36.9795	37.0553	23.1122
866.9	40.3137	48.8008	52.135	36.9795	38.5708	23.1122
867.7	40.3137	48.8008	52.135	38.5708	38.5708	23.1122
868.5	40.3137	48.8008	52.135	38.5708	38.5708	23.1122
869.3	40.3137	48.8008	50.4679	38.5708	38.5708	23.1122
870.1	40.3137	48.8008	52.135	36.9795	38.5708	21.5966
870.9	40.3137	48.8008	52.135	36.9795	38.5708	23.1122
871.7	40.3137	50.4679	52.135	36.9795	38.5708	23.1122
872.6	40.3137	50.4679	52.135	36.9795	37.0553	23.1122
873.4	40.3137	48.8008	52.135	38.5708	35.4639	23.1122
874.2	40.3137	48.8008	50.4679	38.5708	35.4639	23.1122
875	40.3137	48.8008	50.4679	36.9795	37.0553	23.1122
875.8	40.3137	48.8008	52.135	36.9795	37.0553	23.1122
876.6	40.3137	48.8008	53.8021	36.9795	35.4639	21.5966
877.4	40.3137	48.8008	53.8021	36.9795	35.4639	23.1122
878.3	40.3137	48.8008	52.135	38.5708	37.0553	24.7035
879.1	40.3137	48.8008	50.4679	38.5708	38.5708	23.1122
879.9	40.3137	48.8008	52.135	38.5708	38.5708	23.1122
880.7	40.3137	50.4679	52.135	36.9795	38.5708	24.7035
881.5	40.3137	52.135	52.135	36.9795	37.0553	24.7035
882.3	40.3137	52.135	52.135	38.5708	37.0553	24.7035
883.1	40.3137	52.135	52.135	40.0864	38.5708	24.7035
883.9	40.3137	52.135	52.135	38.5708	38.5708	24.7035
884.8	40.3137	52.135	53.8021	36.9795	37.0553	24.7035
885.6	40.3137	52.135	53.8021	36.9795	37.0553	24.7035
886.4	40.3137	52.135	52.135	36.9795	38.5708	24.7035
887.2	40.3137	52.135	52.135	38.5708	38.5708	24.7035
888	40.3137	52.135	53.8021	41.6777	38.5708	24.7035
888.8	40.3137	52.135	53.8021	40.0864	38.5708	24.7035
889.6	40.3137	52.135	53.8021	40.0864	38.5708	24.7035
890.4	40.3137	50.4679	53.8021	36.9795	38.5708	24.7035
891.3	40.3137	47.1337	53.8021	36.9795	38.5708	23.1122
892.1	40.3137	45.3908	53.8021	38.5708	37.0553	23.1122
892.9	40.3137	45.3908	53.8021	41.6777	35.4639	23.1122
893.7	40.3137	45.3908	53.8021	40.0864	35.4639	21.5966
894.5	40.3137	45.3908	53.8021	36.9795	37.0553	23.1122
895.3	40.3137	45.3908	53.8021	36.9795	38.5708	23.1122
896.1	40.3137	45.3908	53.8021	38.5708	38.5708	23.1122
896.9	40.3137	45.3908	53.8021	40.0864	37.0553	24.7035
897.8	40.3137	45.3908	53.8021	41.6777	37.0553	24.7035
898.6	40.3137	45.3908	53.8021	41.6777	35.4639	24.7035
899.4	40.3137	45.3908	53.8021	40.0864	37.0553	24.7035
900.2	40.3137	45.3908	53.8021	36.9795	38.5708	24.7035
901	40.3137	45.3908	53.8021	36.9795	38.5708	23.1122
901.8	40.3137	45.3908	53.8021	38.5708	38.5708	21.5966
902.6	40.3137	45.3908	53.8021	41.6777	38.5708	23.1122
903.4	40.3137	45.3908	53.8021	40.0864	38.5708	23.1122
904.3	40.3137	45.3908	53.8021	36.9795	37.0553	21.5966
905.1	40.3137	45.3908	53.8021	36.9795	35.4639	23.1122
905.9	40.3137	45.3908	53.8021	36.9795	37.0553	24.7035
906.7	40.3137	45.3908	53.8021	38.5708	37.0553	23.1122
907.5	40.3137	45.3908	53.8021	38.5708	38.5708	23.1122
908.3	40.3137	45.3908	53.8021	41.6777	38.5708	21.5966
909.1	40.3137	45.3908	53.8021	40.0864	37.0553	23.1122
909.9	40.3137	45.3908	53.8021	36.9795	37.0553	23.1122
910.8	40.3137	45.3908	53.8021	36.9795	38.5708	21.5966
911.6	40.3137	45.3908	53.8021	38.5708	38.5708	23.1122
912.4	40.3137	45.3908	53.8021	41.6777	38.5708	23.1122
913.2	40.3137	45.3908	53.8021	41.6777	38.5708	21.5966
914	40.3137	45.3908	53.8021	38.5708	38.5708	21.5966
914.8	40.3137	45.3908	53.8021	36.9795	38.5708	23.1122
915.6	40.3137	47.1337	53.8021	36.9795	38.5708	23.1122
916.5	40.3137	47.1337	53.8021	36.9795	38.5708	21.5966
917.3	40.3137	45.3908	52.135	36.9795	37.0553	23.1122
918.1	40.3137	45.3908	52.135	40.0864	35.4639	24.7035
918.9	40.3137	47.1337	53.8021	40.0864	37.0553	23.1122
919.7	40.3137	47.1337	53.8021	36.9795	38.5708	23.1122
920.5	40.3137	45.3908	53.8021	36.9795	38.5708	23.1122
921.3	40.3137	45.3908	53.8021	38.5708	38.5708	23.1122
922.1	40.3137	45.3908	53.8021	40.0864	38.5708	24.7035
923	40.3137	45.3908	53.8021	38.5708	38.5708	24.7035
923.8	40.3137	45.3908	53.8021	36.9795	38.5708	24.7035
924.6	40.3137	45.3908	53.8021	36.9795	38.5708	23.1122
925.4	40.3137	45.3908	53.8021	36.9795	37.0553	23.1122
926.2	40.3137	45.3908	53.8021	38.5708	35.4639	23.1122
927	40.3137	45.3908	53.8021	38.5708	37.0553	21.5966
927.8	40.3137	45.3908	53.8021	41.6777	38.5708	21.5966
928.6	40.3137	45.3908	53.8021	40.0864	38.5708	23.1122
929.5	40.3137	47.1337	53.8021	36.9795	37.0553	23.1122
930.3	40.3137	48.8008	53.8021	36.9795	35.4639	23.1122
931.1	40.3137	48.8008	53.8021	36.9795	35.4639	23.1122
931.9	40.3137	48.8008	53.8021	38.5708	37.0553	24.7035
932.7	40.3137	47.1337	53.8021	41.6777	38.5708	24.7035
933.5	40.3137	47.1337	53.8021	40.0864	38.5708	24.7035
934.3	40.3137	48.8008	53.8021	36.9795	37.0553	24.7035
935.1	40.3137	48.8008	53.8021	36.9795	37.0553	23.1122
936	40.3137	47.1337	53.8021	36.9795	38.5708	23.1122
936.8	40.3137	47.1337	53.8021	38.5708	38.5708	24.7035
937.6	40.3137	50.4679	53.8021	41.6777	38.5708	24.7035
938.4	40.3137	50.4679	53.8021	40.0864	38.5708	24.7035
939.2	40.3137	48.8008	53.8021	36.9795	38.5708	23.1122
940	40.3137	48.8008	53.8021	36.9795	38.5708	23.1122
940.8	40.3137	48.8008	53.8021	38.5708	38.5708	23.1122
941.6	40.3137	48.8008	53.8021	41.6777	37.0553	21.5966
942.5	40.3137	48.8008	53.8021	41.6777	35.4639	23.1122
943.3	40.3137	50.4679	53.8021	38.5708	35.4639	24.7035
944.1	40.3137	50.4679	53.8021	36.9795	37.0553	24.7035
944.9	40.3137	48.8008	53.8021	36.9795	38.5708	24.7035
945.7	40.3137	48.8008	53.8021	36.9795	37.0553	23.1122
946.5	40.3137	50.4679	53.8021	38.5708	35.4639	21.5966
947.3	40.3137	50.4679	53.8021	41.6777	37.0553	21.5966
948.1	40.3137	48.8008	53.8021	40.0864	37.0553	23.1122
949	40.3137	48.8008	53.8021	36.9795	38.5708	24.7035
949.8	40.3137	48.8008	53.8021	36.9795	37.0553	24.7035
950.6	40.3137	48.8008	53.8021	36.9795	35.4639	24.7035
951.4	40.3137	48.8008	53.8021	38.5708	37.0553	23.1122
952.2	40.3137	48.8008	53.8021	40.0864	38.5708	23.1122
953	40.3137	48.8008	53.8021	38.5708	38.5708	24.7035
953.8	40.3137	48.8008	53.8021	36.9795	37.0553	23.1122
954.6	40.3137	48.8008	53.8021	36.9795	35.4639	21.5966
955.5	40.3137	48.8008	53.8021	36.9795	37.0553	21.5966
956.3	40.3137	48.8008	53.8021	38.5708	38.5708	23.1122
957.1	40.3137	48.8008	53.8021	40.0864	38.5708	24.7035
957.9	40.3137	48.8008	53.8021	38.5708	37.0553	23.1122
958.7	40.3137	48.8008	53.8021	36.9795	35.4639	21.5966
959.5	40.3137	47.1337	53.8021	36.9795	37.0553	23.1122
960.4	40.3137	45.3908	53.8021	36.9795	38.5708	23.1122
961.2	40.3137	47.1337	53.8021	38.5708	37.0553	23.1122
962	40.3137	48.8008	53.8021	41.6777	37.0553	23.1122
962.8	40.3137	48.8008	53.8021	40.0864	38.5708	21.5966
963.6	40.3137	48.8008	53.8021	40.0864	38.5708	21.5966
964.4	40.3137	48.8008	53.8021	36.9795	38.5708	21.5966
965.2	40.3137	47.1337	53.8021	36.9795	38.5708	21.5966
966	40.3137	45.3908	53.8021	38.5708	38.5708	23.1122
966.9	40.3137	45.3908	53.8021	40.0864	37.0553	23.1122
967.7	40.3137	47.1337	53.8021	38.5708	37.0553	21.5966
968.5	40.3137	48.8008	53.8021	36.9795	38.5708	23.1122
969.3	40.3137	48.8008	53.8021	36.9795	38.5708	23.1122
970.1	40.3137	48.8008	53.8021	36.9795	37.0553	23.1122
970.9	42.0566	47.1337	53.8021	40.0864	37.0553	24.7035
971.7	42.0566	47.1337	53.8021	41.6777	38.5708	23.1122
972.5	40.3137	48.8008	53.8021	38.5708	38.5708	21.5966
973.4	40.3137	47.1337	53.8021	38.5708	38.5708	21.5966
974.2	40.3137	47.1337	53.8021	36.9795	38.5708	21.5966
975	40.3137	47.1337	53.8021	36.9795	38.5708	21.5966
975.8	40.3137	47.1337	53.8021	40.0864	38.5708	21.5966
976.6	40.3137	45.3908	53.8021	43.1933	38.5708	23.1122
977.4	40.3137	45.3908	53.8021	43.1933	38.5708	23.1122
978.2	40.3137	45.3908	53.8021	40.0864	38.5708	21.5966
979	40.3137	45.3908	53.8021	38.5708	38.5708	21.5966
979.9	40.3137	45.3908	53.8021	38.5708	38.5708	23.1122
980.7	40.3137	47.1337	53.8021	40.0864	38.5708	23.1122
981.5	40.3137	47.1337	53.8021	43.1933	38.5708	21.5966
982.3	40.3137	47.1337	53.8021	43.1933	38.5708	21.5966
983.1	40.3137	47.1337	53.8021	41.6777	38.5708	21.5966
983.9	40.3137	45.3908	53.8021	40.0864	38.5708	21.5966
984.7	40.3137	45.3908	53.8021	41.6777	38.5708	21.5966
985.5	40.3137	47.1337	53.8021	43.1933	38.5708	21.5966
986.4	40.3137	48.8008	53.8021	43.1933	38.5708	21.5966
987.2	40.3137	48.8008	53.8021	43.1933	38.5708	21.5966
988	40.3137	48.8008	53.8021	40.0864	38.5708	21.5966
988.8	40.3137	48.8008	53.8021	38.5708	38.5708	21.5966
989.6	40.3137	48.8008	53.8021	41.6777	38.5708	21.5966
990.4	40.3137	48.8008	53.8021	43.1933	38.5708	23.1122
991.2	40.3137	48.8008	53.8021	43.1933	38.5708	23.1122
992	40.3137	47.1337	53.8021	41.6777	38.5708	20.0811
992.9	40.3137	47.1337	53.8021	40.0864	38.5708	21.5966
993.7	40.3137	48.8008	53.8021	40.0864	38.5708	21.5966
994.5	40.3137	48.8008	53.8021	40.0864	38.5708	21.5966
995.3	40.3137	48.8008	53.8021	41.6777	38.5708	20.0811
996.1	40.3137	48.8008	53.8021	43.1933	38.5708	21.5966
996.9	40.3137	48.8008	53.8021	43.1933	38.5708	21.5966
997.7	40.3137	48.8008	53.8021	40.0864	38.5708	21.5966
998.6	40.3137	48.8008	53.8021	36.9795	37.0553	21.5966
999.4	40.3137	48.8008	53.8021	38.5708	37.0553	21.5966
1000.2	40.3137	48.8008	53.8021	41.6777	37.0553	21.5966
1001	40.3137	47.1337	53.8021	43.1933	38.5708	21.5966
1001.8	40.3137	47.1337	53.8021	40.0864	38.5708	23.1122
1002.6	40.3137	48.8008	53.8021	40.0864	38.5708	23.1122
1003.4	40.3137	48.8008	53.8021	36.9795	38.5708	23.1122
1004.2	40.3137	48.8008	53.8021	38.5708	38.5708	23.1122
1005.1	40.3137	48.8008	53.8021	40.0864	38.5708	23.1122
1005.9	40.3137	48.8008	53.8021	41.6777	38.5708	21.5966
1006.7	40.3137	48.8008	53.8021	41.6777	38.5708	21.5966
1007.5	40.3137	48.8008	53.8021	38.5708	38.5708	23.1122
1008.3	42.0566	48.8008	53.8021	36.9795	38.5708	23.1122
1009.1	42.0566	50.4679	53.8021	36.9795	38.5708	21.5966

## Sheet: Figure 3c
	armored Au chip
	Ciprofloxacin	Tobramycin	Neomycin	Levofloxacin	Norfloxacin	Gentamicin
Time (s)	Mass (ng/cm2)	Mass (ng/cm2)	Mass (ng/cm2)	Mass (ng/cm2)	Mass (ng/cm2)	Mass (ng/cm2)
0	0	0	0	0	0	0
0.8	0	1.59133	0	0	6.81999	6.4411
1.6	0	3.25844	0	0	6.81999	11.2909
2.4	0	4.84977	1.66711	3.40999	10.23	14.4735
3.2	0	6.4411	1.66711	8.4871	8.4871	17.732
4	0	6.4411	3.25844	8.4871	5.15288	20.9904
4.9	0	6.4411	1.66711	11.8971	1.74289	24.1731
5.7	0	6.4411	1.66711	10.23	8.4871	24.1731
6.5	0	6.4411	1.66711	6.81999	15.3071	25.7644
7.3	0	6.4411	0	6.81999	11.8971	27.4315
8.1	0	6.4411	1.66711	6.81999	6.81999	29.0228
8.9	0	6.4411	3.25844	8.4871	3.40999	29.0228
9.7	0	6.4411	3.25844	8.4871	6.81999	30.6142
10.6	0	6.4411	3.25844	6.81999	6.81999	33.8726
11.4	0	6.4411	3.25844	6.81999	13.64	35.4639
12.2	0	6.4411	3.25844	6.81999	17.05	35.4639
13	1.59133	6.4411	3.25844	6.81999	13.64	37.131
13.8	3.25844	6.4411	3.25844	8.4871	10.23	38.7224
14.6	3.25844	6.4411	1.66711	10.23	10.23	38.7224
15.4	3.25844	6.4411	0	8.4871	17.05	38.7224
16.2	3.25844	6.4411	0	5.0771	23.7942	40.3137
17.1	3.25844	6.4411	1.66711	5.0771	23.7942	41.905
17.9	3.25844	6.4411	3.25844	6.81999	20.3842	41.905
18.7	3.25844	6.4411	3.25844	10.23	13.64	41.905
19.5	3.25844	6.4411	3.25844	11.8971	17.05	41.905
20.3	3.25844	6.4411	3.25844	8.4871	23.7942	41.905
21.1	4.84977	6.4411	3.25844	6.81999	23.7942	41.905
21.9	8.03243	6.4411	3.25844	6.81999	23.7942	41.905
22.8	9.69954	6.4411	3.25844	8.4871	23.7942	40.3137
23.6	9.69954	6.4411	3.25844	11.8971	20.3842	40.3137
24.4	9.69954	6.4411	3.25844	13.5642	20.3842	40.3137
25.2	9.69954	6.4411	3.25844	10.23	27.2042	40.3137
26	11.2909	8.10821	3.25844	8.4871	30.6142	38.7224
26.8	12.8822	9.69954	3.25844	11.8971	30.6142	40.3137
27.6	12.8822	9.69954	4.84977	13.5642	27.2042	40.3137
28.4	14.5493	11.2909	4.84977	16.9742	23.7942	38.7224
29.3	14.5493	11.2909	3.25844	16.9742	28.9471	40.3137
30.1	14.5493	11.2909	3.25844	16.9742	34.0242	41.905
30.9	16.1406	12.958	3.25844	13.5642	34.0242	41.905
31.7	14.5493	12.958	3.25844	13.5642	34.0242	41.905
32.5	14.5493	12.958	3.25844	15.3071	32.2813	41.905
33.3	14.5493	12.958	3.25844	18.7171	28.9471	41.905
34.1	16.1406	12.958	3.25844	20.3842	25.5371	41.905
34.9	16.1406	12.958	3.25844	18.7171	30.6142	41.905
35.8	16.1406	12.958	3.25844	15.3071	37.4342	41.905
36.6	16.1406	12.958	3.25844	15.3071	35.6913	41.905
37.4	16.1406	12.958	3.25844	18.7171	32.2813	41.905
38.2	16.1406	12.958	4.84977	20.3842	30.6142	43.5721
39	16.1406	12.958	4.84977	20.3842	34.0242	45.1635
39.8	16.1406	12.958	3.25844	18.7171	40.8441	45.1635
40.6	16.1406	12.958	4.84977	15.3071	44.1784	45.1635
41.4	16.1406	14.5493	4.84977	15.3071	42.5113	43.5721
42.3	17.8077	14.5493	6.4411	18.7171	42.5113	45.1635
43.1	19.3991	16.1406	6.4411	22.0513	39.1013	46.7548
43.9	17.8077	17.8077	6.4411	22.0513	40.8441	46.7548
44.7	17.8077	17.8077	6.4411	20.3842	45.9213	46.7548
45.5	19.3991	16.1406	6.4411	20.3842	49.3312	46.7548
46.3	19.3991	17.8077	6.4411	22.0513	49.3312	46.7548
47.1	19.3991	19.3991	6.4411	22.0513	45.9213	45.1635
47.9	19.3991	19.3991	6.4411	22.0513	44.1784	45.1635
48.8	19.3991	19.3991	6.4411	22.0513	44.1784	45.1635
49.6	19.3991	19.3991	6.4411	25.4613	47.5884	46.7548
50.4	20.9904	19.3991	6.4411	25.4613	50.9984	46.7548
51.2	22.6575	19.3991	6.4411	23.7942	50.9984	46.7548
52	22.6575	19.3991	6.4411	23.7942	50.9984	48.4219
52.8	22.6575	19.3991	6.4411	23.7942	52.7412	48.4219
53.6	22.6575	19.3991	6.4411	23.7942	52.7412	48.4219
54.4	22.6575	19.3991	6.4411	23.7942	54.4083	46.7548
55.3	22.6575	19.3991	6.4411	23.7942	57.8183	46.7548
56.1	22.6575	19.3991	6.4411	23.7942	57.8183	48.4219
56.9	22.6575	19.3991	8.10821	23.7942	54.4083	48.4219
57.7	22.6575	19.3991	9.69954	23.7942	50.9984	48.4219
58.5	22.6575	19.3991	9.69954	23.7942	54.4083	48.4219
59.3	22.6575	19.3991	8.10821	23.7942	59.4855	48.4219
60.1	22.6575	19.3991	8.10821	25.4613	61.2283	43.3448
61	22.6575	19.3991	8.10821	27.1284	61.2283	43.3448
61.8	22.6575	19.3991	9.69954	27.1284	59.4855	50.1648
62.6	22.6575	19.3991	11.2909	28.7955	59.4855	55.2419
63.4	22.6575	19.3991	12.958	28.7955	59.4855	51.8319
64.2	22.6575	19.3991	11.2909	28.7955	59.4855	53.5748
65	22.6575	19.3991	11.2909	28.7955	59.4855	53.5748
65.8	22.6575	20.9904	12.958	28.7955	59.4855	50.1648
66.6	22.6575	20.9904	12.958	28.7955	57.8183	53.5748
67.5	24.2489	20.9904	12.958	30.4626	57.8183	56.9848
68.3	25.8402	22.5817	12.958	30.4626	59.4855	53.5748
69.1	25.8402	22.5817	12.958	30.4626	59.4855	53.5748
69.9	27.5073	22.5817	12.958	30.4626	57.8183	53.5748
70.7	27.5073	22.5817	12.958	30.4626	57.8183	56.9848
71.5	27.5073	24.2489	12.958	30.4626	57.8183	53.5748
72.3	29.0986	25.8402	12.958	30.4626	59.4855	53.5748
73.1	27.5073	25.8402	12.958	30.4626	59.4855	58.6519
74	27.5073	25.8402	12.958	30.4626	59.4855	58.6519
74.8	27.5073	25.8402	12.958	30.4626	61.2283	55.2419
75.6	29.0986	25.8402	12.958	30.4626	61.2283	56.9848
76.4	29.0986	25.8402	14.5493	30.4626	59.4855	58.6519
77.2	29.0986	25.8402	16.1406	30.4626	59.4855	53.5748
78	29.0986	25.8402	16.1406	32.1297	59.4855	56.9848
78.8	29.0986	25.8402	14.5493	33.8726	59.4855	60.3948
79.6	29.0986	25.8402	14.5493	33.8726	59.4855	60.3948
80.5	29.0986	25.8402	16.1406	35.5397	59.4855	56.9848
81.3	29.0986	25.8402	17.8077	37.2068	59.4855	60.3948
82.1	29.0986	25.8402	19.3991	37.2068	61.2283	63.8048
82.9	29.0986	25.8402	19.3991	37.2068	61.2283	58.6519
83.7	29.0986	25.8402	19.3991	37.2068	59.4855	58.6519
84.5	29.0986	25.8402	19.3991	37.2068	61.2283	63.8048
85.3	29.0986	25.8402	19.3991	37.2068	64.6383	60.3948
86.1	29.0986	25.8402	19.3991	37.2068	64.6383	58.6519
87	29.0986	27.5073	19.3991	37.2068	62.8954	62.0619
87.8	29.0986	27.5073	19.3991	37.2068	62.8954	62.0619
88.6	29.0986	27.5073	19.3991	37.2068	62.8954	62.0619
89.4	29.0986	25.8402	19.3991	37.2068	64.6383	58.6519
90.2	29.0986	27.5073	19.3991	37.2068	64.6383	63.8048
91	29.0986	29.0986	19.3991	37.2068	61.2283	67.2148
91.8	30.6899	29.0986	19.3991	38.8739	62.8954	62.0619
92.6	32.2813	29.0986	19.3991	40.541	66.3054	65.4719
93.5	32.2813	29.0986	19.3991	40.541	66.3054	67.2148
94.3	33.9484	29.0986	19.3991	40.541	62.8954	60.3948
95.1	35.5397	29.0986	19.3991	40.541	62.8954	63.8048
95.9	35.5397	29.0986	20.9904	42.2082	66.3054	70.6248
96.7	35.5397	29.0986	22.6575	43.951	64.6383	63.8048
97.5	35.5397	29.0986	22.6575	43.951	64.6383	63.8048
98.3	35.5397	29.0986	20.9904	43.951	62.8954	63.8048
99.2	35.5397	30.6899	20.9904	43.951	64.6383	70.6248
100	35.5397	30.6899	22.6575	43.951	66.3054	63.8048
100.8	35.5397	30.6899	22.6575	43.951	66.3054	63.8048
101.6	35.5397	32.3571	22.6575	43.951	66.3054	70.6248
102.4	35.5397	32.3571	24.2489	43.951	66.3054	65.4719
103.2	35.5397	32.3571	24.2489	43.951	66.3054	63.8048
104	35.5397	32.3571	22.6575	43.951	66.3054	68.9577
104.8	35.5397	32.3571	24.2489	43.951	64.6383	67.2148
105.7	37.131	32.3571	25.8402	43.951	64.6383	63.8048
106.5	37.131	32.3571	25.8402	43.951	64.6383	67.2148
107.3	37.131	32.3571	25.8402	43.951	66.3054	67.2148
108.1	38.7981	32.3571	25.8402	43.951	66.3054	67.2148
108.9	38.7981	32.3571	24.2489	43.951	66.3054	63.8048
109.7	38.7981	32.3571	24.2489	43.951	67.9725	67.2148
110.5	40.3895	32.3571	25.8402	43.951	67.9725	68.9577
111.4	41.9808	32.3571	25.8402	43.951	66.3054	62.0619
112.2	41.9808	32.3571	25.8402	43.951	67.9725	60.3948
113	41.9808	32.3571	25.8402	43.951	67.9725	67.2148
113.8	41.9808	32.3571	25.8402	43.951	67.9725	63.8048
114.6	41.9808	32.3571	25.8402	43.951	66.3054	63.8048
115.4	41.9808	32.3571	25.8402	43.951	66.3054	70.6248
116.2	41.9808	32.3571	25.8402	43.951	64.6383	63.8048
117	41.9808	32.3571	25.8402	43.951	66.3054	63.8048
117.9	41.9808	32.3571	25.8402	43.951	66.3054	60.3948
118.7	41.9808	33.9484	25.8402	43.951	64.6383	67.2148
119.5	41.9808	33.9484	25.8402	43.951	66.3054	65.4719
120.3	41.9808	32.3571	25.8402	43.951	67.9725	63.8048
121.1	41.9808	32.3571	25.8402	45.6181	66.3054	68.9577
121.9	41.9808	32.3571	25.8402	47.2852	66.3054	67.2148
122.7	41.9808	32.3571	25.8402	47.2852	67.9725	62.0619
123.5	41.9808	32.3571	25.8402	47.2852	69.7154	65.4719
124.4	41.9808	33.9484	27.5073	47.2852	67.9725	70.6248
125.2	43.5721	33.9484	27.5073	45.6181	67.9725	67.2148
126	46.8306	33.9484	29.0986	45.6181	66.3054	67.2148
126.8	46.8306	35.5397	29.0986	48.9524	69.7154	67.2148
127.6	46.8306	37.2068	29.0986	50.6195	71.3825	65.4719
128.4	46.8306	38.7981	29.0986	50.6195	67.9725	58.6519
129.2	46.8306	37.2068	29.0986	50.6195	67.9725	63.8048
130	48.4219	37.2068	29.0986	50.6195	71.3825	67.2148
130.9	48.4219	37.2068	29.0986	48.9524	71.3825	60.3948
131.7	48.4219	38.7981	30.6899	48.9524	67.9725	62.0619
132.5	48.4219	38.7981	32.3571	50.6195	66.3054	68.9577
133.3	48.4219	38.7981	30.6899	50.6195	69.7154	63.8048
134.1	48.4219	38.7981	30.6899	50.6195	73.1254	63.8048
134.9	48.4219	38.7981	32.3571	50.6195	73.1254	63.8048
135.7	48.4219	38.7981	32.3571	50.6195	69.7154	68.9577
136.5	48.4219	38.7981	32.3571	50.6195	67.9725	65.4719
137.4	48.4219	38.7981	32.3571	52.3623	71.3825	67.2148
138.2	48.4219	38.7981	32.3571	52.3623	73.1254	70.6248
139	48.4219	38.7981	32.3571	52.3623	69.7154	65.4719
139.8	48.4219	38.7981	32.3571	54.0295	67.9725	65.4719
140.6	48.4219	38.7981	32.3571	55.6966	71.3825	70.6248
141.4	48.4219	38.7981	32.3571	55.6966	73.1254	67.2148
142.2	48.4219	38.7981	32.3571	55.6966	71.3825	65.4719
143.1	50.089	38.7981	32.3571	55.6966	71.3825	65.4719
143.9	50.089	38.7981	32.3571	57.3637	71.3825	70.6248
144.7	48.4219	38.7981	32.3571	57.3637	73.1254	70.6248
145.5	50.089	38.7981	32.3571	57.3637	73.1254	68.9577
146.3	51.6803	38.7981	32.3571	57.3637	71.3825	72.3676
147.1	51.6803	38.7981	32.3571	57.3637	69.7154	72.3676
147.9	51.6803	38.7981	32.3571	57.3637	71.3825	67.2148
148.7	51.6803	38.7981	32.3571	57.3637	71.3825	68.9577
149.6	51.6803	38.7981	32.3571	57.3637	67.9725	74.0348
150.4	53.2717	38.7981	33.9484	57.3637	69.7154	68.9577
151.2	54.863	38.7981	33.9484	57.3637	73.1254	68.9577
152	54.863	38.7981	32.3571	57.3637	71.3825	70.6248
152.8	54.863	38.7981	32.3571	59.0308	67.9725	74.0348
153.6	54.863	38.7981	32.3571	60.7737	67.9725	67.2148
154.4	54.863	38.7981	32.3571	60.7737	69.7154	70.6248
155.2	54.863	38.7981	33.9484	62.4408	73.1254	77.4447
156.1	54.863	38.7981	35.5397	62.4408	69.7154	72.3676
156.9	54.863	38.7981	35.5397	62.4408	66.3054	72.3676
157.7	54.863	40.4653	35.5397	62.4408	69.7154	77.4447
158.5	54.863	42.0566	35.5397	64.1079	73.1254	74.0348
159.3	54.863	42.0566	35.5397	64.1079	71.3825	70.6248
160.1	54.863	42.0566	37.131	64.1079	67.9725	70.6248
160.9	54.863	43.6479	37.131	64.1079	69.7154	74.0348
161.7	54.863	45.315	37.131	64.1079	73.1254	74.0348
162.6	54.863	45.315	35.5397	64.1079	73.1254	74.0348
163.4	54.863	45.315	35.5397	64.1079	71.3825	77.4447
164.2	54.863	45.315	37.131	64.1079	69.7154	75.7776
165	54.863	45.315	38.7981	64.1079	71.3825	72.3676
165.8	54.863	45.315	38.7981	64.1079	73.1254	74.0348
166.6	54.863	45.315	38.7981	64.1079	71.3825	74.0348
167.4	54.863	45.315	40.3895	64.1079	71.3825	68.9577
168.2	54.863	45.315	40.3895	65.775	73.1254	68.9577
169	54.863	45.315	42.0566	65.775	73.1254	72.3676
169.8	54.863	45.315	42.0566	65.775	73.1254	77.4447
170.6	54.863	45.315	42.0566	67.4421	73.1254	74.0348
171.4	54.863	45.315	42.0566	67.4421	73.1254	74.0348
172.2	56.5301	45.315	42.0566	67.4421	73.1254	77.4447
173.1	58.1215	45.315	42.0566	67.4421	73.1254	72.3676
173.9	58.1215	45.315	42.0566	67.4421	73.1254	72.3676
174.7	58.1215	45.315	42.0566	67.4421	73.1254	77.4447
175.5	58.1215	45.315	42.0566	67.4421	73.1254	72.3676
176.3	58.1215	45.315	42.0566	67.4421	73.1254	72.3676
177.1	58.1215	45.315	42.0566	67.4421	73.1254	72.3676
177.9	59.7128	45.315	42.0566	67.4421	73.1254	77.4447
178.7	61.3799	45.315	42.0566	67.4421	74.7925	74.0348
179.6	61.3799	45.315	42.0566	69.185	74.7925	74.0348
180.4	61.3799	45.315	42.0566	70.8521	73.1254	77.4447
181.2	61.3799	45.315	42.0566	70.8521	73.1254	72.3676
182	61.3799	45.315	42.0566	70.8521	73.1254	70.6248
182.8	61.3799	45.315	42.0566	69.185	73.1254	77.4447
183.6	61.3799	45.315	42.0566	67.4421	73.1254	75.7776
184.4	61.3799	45.315	42.0566	67.4421	73.1254	70.6248
185.2	61.3799	45.315	42.0566	67.4421	74.7925	75.7776
186.1	61.3799	45.315	43.6479	69.185	76.5354	75.7776
186.9	61.3799	45.315	43.6479	70.8521	74.7925	79.1876
187.7	61.3799	46.9064	43.6479	70.8521	73.1254	74.0348
188.5	61.3799	46.9064	45.2392	69.185	73.1254	75.7776
189.3	61.3799	46.9064	45.2392	69.185	74.7925	77.4447
190.1	61.3799	46.9064	45.2392	67.4421	74.7925	74.0348
190.9	61.3799	48.4977	43.6479	69.185	73.1254	77.4447
191.8	61.3799	48.4977	43.6479	70.8521	74.7925	79.1876
192.6	61.3799	48.4977	43.6479	72.5192	78.2025	72.3676
193.4	61.3799	48.4977	45.2392	72.5192	76.5354	72.3676
194.2	61.3799	48.4977	45.2392	70.8521	76.5354	79.1876
195	62.9712	50.1648	45.2392	70.8521	73.1254	79.1876
195.8	62.9712	50.1648	45.2392	72.5192	74.7925	75.7776
196.6	61.3799	48.4977	45.2392	74.1863	76.5354	74.0348
197.4	62.9712	48.4977	46.9064	74.1863	74.7925	79.1876
198.3	64.5626	48.4977	46.9064	74.1863	73.1254	75.7776
199.1	64.5626	50.1648	45.2392	72.5192	76.5354	72.3676
199.9	62.9712	51.7561	45.2392	72.5192	78.2025	77.4447
200.7	62.9712	51.7561	45.2392	74.1863	76.5354	75.7776
201.5	62.9712	51.7561	45.2392	74.1863	74.7925	74.0348
202.3	62.9712	50.1648	45.2392	74.1863	76.5354	80.8547
203.1	62.9712	50.1648	46.9064	74.1863	79.9454	80.8547
203.9	64.5626	51.7561	46.9064	74.1863	79.9454	77.4447
204.8	66.2297	51.7561	46.9064	74.1863	78.2025	70.6248
205.6	67.821	51.7561	48.4977	74.1863	74.7925	75.7776
206.4	66.2297	51.7561	48.4977	74.1863	76.5354	77.4447
207.2	64.5626	51.7561	48.4977	74.1863	78.2025	75.7776
208	66.2297	51.7561	48.4977	74.1863	74.7925	79.1876
208.8	66.2297	51.7561	46.9064	74.1863	74.7925	79.1876
209.6	66.2297	51.7561	45.2392	74.1863	78.2025	74.0348
210.4	66.2297	51.7561	45.2392	74.1863	79.9454	74.0348
211.3	67.821	51.7561	45.2392	75.9292	78.2025	77.4447
212.1	67.821	51.7561	45.2392	77.5963	76.5354	77.4447
212.9	67.821	51.7561	45.2392	75.9292	76.5354	72.3676
213.7	67.821	51.7561	46.9064	74.1863	78.2025	72.3676
214.5	67.821	51.7561	48.4977	74.1863	78.2025	77.4447
215.3	67.821	51.7561	46.9064	74.1863	74.7925	77.4447
216.1	67.821	51.7561	46.9064	75.9292	76.5354	79.1119
216.9	67.821	51.7561	48.4977	79.2634	79.9454	80.8547
217.8	67.821	51.7561	48.4977	79.2634	78.2025	80.8547
218.6	67.821	51.7561	48.4977	75.9292	74.7925	80.8547
219.4	67.821	51.7561	48.4977	75.9292	76.5354	82.5219
220.2	67.821	53.4232	48.4977	77.5963	79.9454	82.5219
221	67.821	53.4232	48.4977	79.2634	78.2025	80.8547
221.8	67.821	53.4232	48.4977	80.9305	78.2025	82.5219
222.6	67.821	53.4232	48.4977	79.2634	74.7925	82.5219
223.4	67.821	55.0146	48.4977	77.5963	76.5354	82.5219
224.3	67.821	55.0146	48.4977	77.5963	79.9454	80.8547
225.1	67.821	55.0146	48.4977	79.2634	78.2025	82.5219
225.9	67.821	55.0146	48.4977	80.9305	74.7925	80.8547
226.7	67.821	55.0146	48.4977	80.9305	76.5354	80.8547
227.5	67.821	56.6059	48.4977	80.9305	79.9454	84.2647
228.3	67.821	56.6059	48.4977	80.9305	76.5354	84.2647
229.1	67.821	55.0146	48.4977	80.9305	73.1254	82.5219
229.9	67.821	55.0146	48.4977	80.9305	76.5354	82.5219
230.8	69.4123	56.6059	48.4977	80.9305	79.9454	84.2647
231.6	69.4123	56.6059	48.4977	80.9305	79.9454	84.2647
232.4	69.4123	56.6059	48.4977	80.9305	76.5354	84.2647
233.2	71.0036	56.6059	48.4977	80.9305	73.1254	84.2647
234	71.0036	56.6059	48.4977	80.9305	76.5354	84.2647
234.8	71.0036	58.1972	48.4977	80.9305	79.9454	84.2647
235.6	71.0036	59.8643	48.4977	80.9305	76.5354	84.2647
236.4	71.0036	59.8643	48.4977	82.6734	73.1254	84.2647
237.3	71.0036	61.4557	48.4977	82.6734	76.5354	84.2647
238.1	71.0036	61.4557	48.4977	80.9305	79.9454	84.2647
238.9	71.0036	61.4557	48.4977	80.9305	76.5354	85.9318
239.7	71.0036	61.4557	50.1648	80.9305	73.1254	85.9318
240.5	72.6708	61.4557	50.1648	80.9305	73.1254	84.2647
241.3	72.6708	61.4557	48.4977	80.9305	76.5354	85.9318
242.1	71.0036	61.4557	50.1648	80.9305	79.9454	85.9318
242.9	72.6708	61.4557	50.1648	80.9305	76.5354	84.2647
243.8	74.2621	61.4557	50.1648	80.9305	76.5354	84.2647
244.6	72.6708	61.4557	50.1648	80.9305	79.9454	85.9318
245.4	72.6708	61.4557	51.7561	80.9305	78.2025	87.6747
246.2	72.6708	61.4557	51.7561	82.6734	74.7925	87.6747
247	74.2621	61.4557	51.7561	82.6734	76.5354	87.6747
247.8	74.2621	61.4557	53.3475	82.6734	79.9454	87.6747
248.6	74.2621	61.4557	53.3475	80.9305	78.2025	87.6747
249.4	74.2621	61.4557	51.7561	80.9305	74.7925	89.4176
250.3	74.2621	63.047	53.3475	82.6734	74.7925	89.4176
251.1	74.2621	63.047	55.0146	84.3405	76.5354	87.6747
251.9	74.2621	61.4557	55.0146	84.3405	79.9454	87.6747
252.7	74.2621	61.4557	55.0146	82.6734	78.2025	89.4176
253.5	74.2621	61.4557	55.0146	80.9305	78.2025	91.0847
254.3	74.2621	61.4557	55.0146	80.9305	79.9454	87.6747
255.1	74.2621	61.4557	55.0146	80.9305	79.9454	87.6747
255.9	74.2621	61.4557	55.0146	82.6734	78.2025	91.0847
256.8	74.2621	61.4557	55.0146	82.6734	78.2025	91.0847
257.6	74.2621	61.4557	55.0146	80.9305	78.2025	91.0847
258.4	74.2621	61.4557	55.0146	80.9305	78.2025	91.0847
259.2	74.2621	61.4557	55.0146	80.9305	78.2025	89.4176
260	74.2621	61.4557	55.0146	82.6734	78.2025	89.4176
260.8	74.2621	63.047	55.0146	84.3405	78.2025	89.4176
261.6	74.2621	64.6383	55.0146	84.3405	78.2025	91.0847
262.4	74.2621	64.6383	55.0146	82.6734	78.2025	89.4176
263.3	74.2621	63.047	55.0146	80.9305	78.2025	89.4176
264.1	74.2621	61.4557	55.0146	80.9305	78.2025	91.0847
264.9	74.2621	61.4557	55.0146	80.9305	78.2025	91.0847
265.7	74.2621	63.047	55.0146	82.6734	78.2025	89.4176
266.5	74.2621	63.047	55.0146	86.0076	78.2025	89.4176
267.3	74.2621	63.047	55.0146	84.3405	79.9454	91.0847
268.1	74.2621	63.047	55.0146	80.9305	79.9454	91.0847
268.9	74.2621	61.4557	55.0146	80.9305	78.2025	91.0847
269.8	74.2621	63.047	55.0146	82.6734	78.2025	92.8276
270.6	74.2621	64.6383	55.0146	86.0076	78.2025	92.8276
271.4	74.2621	64.6383	55.0146	86.0076	78.2025	91.0847
272.2	74.2621	63.047	55.0146	82.6734	79.9454	92.8276
273	74.2621	63.047	55.0146	82.6734	81.6125	94.4947
273.8	74.2621	64.6383	55.0146	82.6734	79.9454	92.8276
274.6	74.2621	64.6383	55.0146	84.3405	78.2025	92.8276
275.4	74.2621	64.6383	55.0146	86.0076	78.2025	94.4947
276.3	75.8534	64.6383	55.0146	87.6747	78.2025	92.8276
277.1	77.5205	64.6383	55.0146	86.0076	79.9454	92.8276
277.9	77.5205	64.6383	56.6059	82.6734	79.9454	94.4947
278.7	75.8534	66.3054	56.6059	82.6734	78.2025	96.2376
279.5	75.8534	66.3054	56.6059	86.0076	78.2025	94.4947
280.3	75.8534	64.6383	58.273	87.6747	78.2025	94.4947
281.1	77.5205	64.6383	58.273	87.6747	78.2025	96.2376
281.9	79.1119	66.3054	58.273	86.0076	78.2025	97.9047
282.8	80.7032	67.8968	59.8643	84.3405	78.2025	96.2376
283.6	80.7032	66.3054	59.8643	84.3405	78.2025	96.2376
284.4	79.1119	64.6383	61.4557	86.0076	78.2025	96.2376
285.2	79.1119	66.3054	59.8643	87.6747	78.2025	96.2376
286	79.1119	67.8968	59.8643	87.6747	78.2025	96.2376
286.8	79.1119	67.8968	61.4557	86.0076	78.2025	97.9047
287.6	80.7032	67.8968	61.4557	86.0076	78.2025	97.9047
288.4	80.7032	66.3054	61.4557	87.6747	78.2025	96.2376
289.3	80.7032	64.6383	61.4557	87.6747	78.2025	96.2376
290.1	80.7032	66.3054	61.4557	87.6747	78.2025	97.9047
290.9	80.7032	66.3054	61.4557	87.6747	78.2025	96.2376
291.7	80.7032	66.3054	61.4557	87.6747	78.2025	96.2376
292.5	80.7032	66.3054	61.4557	87.6747	78.2025	97.9047
293.3	80.7032	67.8968	61.4557	87.6747	78.2025	94.4947
294.1	80.7032	67.8968	61.4557	87.6747	78.2025	94.4947
294.9	80.7032	67.8968	61.4557	87.6747	78.2025	94.4947
295.8	80.7032	67.8968	61.4557	87.6747	78.2025	96.2376
296.6	80.7032	67.8968	61.4557	87.6747	78.2025	94.4947
297.4	80.7032	67.8968	61.4557	87.6747	78.2025	94.4947
298.2	80.7032	67.8968	61.4557	87.6747	79.9454	96.2376
299	80.7032	67.8968	61.4557	87.6747	79.9454	94.4947
299.8	80.7032	67.8968	61.4557	87.6747	78.2025	94.4947
300.6	80.7032	67.8968	61.4557	87.6747	78.2025	97.9047
301.4	80.7032	67.8968	61.4557	87.6747	78.2025	96.2376
302.3	80.7032	67.8968	61.4557	87.6747	78.2025	94.4947
303.1	80.7032	67.8968	61.4557	87.6747	78.2025	96.2376
303.9	80.7032	67.8968	61.4557	87.6747	78.2025	96.2376
304.7	80.7032	67.8968	63.1228	89.4176	78.2025	97.9047
305.5	80.7032	67.8968	63.1228	91.0847	78.2025	96.2376
306.3	80.7032	67.8968	63.1228	89.4176	78.2025	96.2376
307.1	82.2945	67.8968	64.7141	87.6747	78.2025	97.9047
307.9	83.9616	67.8968	64.7141	87.6747	78.2025	96.2376
308.8	83.9616	67.8968	64.7141	87.6747	78.2025	96.2376
309.6	83.9616	67.8968	64.7141	89.4176	78.2025	97.9047
310.4	83.9616	67.8968	64.7141	89.4176	78.2025	97.9047
311.2	83.9616	67.8968	64.7141	89.4176	78.2025	97.9047
312	83.9616	67.8968	64.7141	87.6747	78.2025	97.9047
312.8	83.9616	67.8968	64.7141	87.6747	78.2025	97.9047
313.6	83.9616	67.8968	64.7141	87.6747	78.2025	97.9047
314.4	83.9616	67.8968	66.3054	89.4176	78.2025	97.9047
315.3	82.2945	67.8968	67.9725	91.0847	78.2025	97.9047
316.1	80.7032	67.8968	67.9725	89.4176	78.2025	97.9047
316.9	79.1119	67.8968	67.9725	87.6747	78.2025	97.9047
317.7	79.1119	67.8968	67.9725	87.6747	78.2025	97.9047
318.5	79.1119	67.8968	67.9725	87.6747	78.2025	97.9047
319.3	77.5205	67.8968	67.9725	89.4176	78.2025	97.9047
320.1	79.1119	67.8968	67.9725	91.0847	78.2025	97.9047
320.9	80.7032	67.8968	67.9725	89.4176	78.2025	97.9047
321.8	80.7032	67.8968	67.9725	87.6747	78.2025	97.9047
322.6	80.7032	67.8968	67.9725	87.6747	78.2025	97.9047
323.4	80.7032	67.8968	67.9725	87.6747	78.2025	97.9047
324.2	80.7032	67.8968	67.9725	87.6747	78.2025	97.9047
325	80.7032	67.8968	67.9725	91.0847	78.2025	97.9047
325.8	80.7032	67.8968	67.9725	91.0847	78.2025	97.9047
326.6	80.7032	67.8968	67.9725	91.0847	78.2025	97.9047
327.4	80.7032	67.8968	67.9725	87.6747	78.2025	97.9047
328.3	80.7032	67.8968	67.9725	89.4176	78.2025	97.9047
329.1	80.7032	67.8968	67.9725	92.7518	78.2025	97.9047
329.9	80.7032	67.8968	67.9725	94.4189	78.2025	97.9047
330.7	80.7032	69.4881	67.9725	92.7518	79.9454	97.9047
331.5	80.7032	69.4881	67.9725	89.4176	81.6125	97.9047
332.3	80.7032	67.8968	69.5639	87.6747	81.6125	97.9047
333.1	80.7032	69.4881	69.5639	87.6747	79.9454	97.9047
333.9	80.7032	69.4881	69.5639	89.4176	78.2025	97.9047
334.8	80.7032	69.4881	69.5639	91.0847	78.2025	97.9047
335.6	80.7032	69.4881	71.231	89.4176	78.2025	97.9047
336.4	80.7032	67.8968	71.231	87.6747	79.9454	97.9047
337.2	80.7032	69.4881	69.5639	87.6747	81.6125	97.9047
338	80.7032	71.1552	69.5639	87.6747	81.6125	97.9047
338.8	80.7032	71.1552	71.231	89.4176	79.9454	97.9047
339.6	80.7032	71.1552	71.231	91.0847	78.2025	97.9047
340.4	80.7032	71.1552	71.231	89.4176	79.9454	97.9047
341.3	80.7032	71.1552	71.231	87.6747	79.9454	97.9047
342.1	80.7032	71.1552	71.231	87.6747	81.6125	97.9047
342.9	80.7032	71.1552	72.8223	89.4176	81.6125	97.9047
343.7	80.7032	71.1552	74.4136	89.4176	79.9454	97.9047
344.5	80.7032	71.1552	74.4136	92.7518	78.2025	97.9047
345.3	80.7032	71.1552	74.4136	92.7518	79.9454	97.9047
346.1	80.7032	71.1552	72.8223	89.4176	83.2796	97.9047
346.9	80.7032	71.1552	72.8223	87.6747	83.2796	97.9047
347.8	80.7032	71.1552	74.4136	87.6747	79.9454	97.9047
348.6	80.7032	71.1552	74.4136	91.0847	78.2025	97.9047
349.4	80.7032	72.7465	74.4136	94.4189	78.2025	97.9047
350.2	80.7032	74.3379	74.4136	91.0847	78.2025	97.9047
351	80.7032	72.7465	74.4136	89.4176	81.6125	97.9047
351.8	82.2945	72.7465	74.4136	92.7518	85.0225	97.9047
352.6	83.8859	72.7465	74.4136	94.4189	83.2796	97.9047
353.4	85.4772	71.1552	74.4136	94.4189	79.9454	97.9047
354.3	83.8859	72.7465	74.4136	94.4189	78.2025	97.9047
355.1	83.8859	74.3379	74.4136	92.7518	79.9454	97.9047
355.9	82.2945	74.3379	74.4136	89.4176	83.2796	97.9047
356.7	83.8859	74.3379	74.4136	89.4176	83.2796	97.9047
357.5	83.8859	74.3379	74.4136	91.0847	79.9454	97.9047
358.3	83.8859	74.3379	74.4136	92.7518	78.2025	97.9047
359.1	83.8859	74.3379	74.4136	94.4189	78.2025	97.9047
359.9	85.4772	74.3379	74.4136	92.7518	78.2025	97.9047
360.8	85.4772	74.3379	74.4136	91.0847	79.9454	97.9047
361.6	85.4772	74.3379	74.4136	91.0847	81.6125	97.9047
362.4	87.1443	74.3379	74.4136	91.0847	81.6125	97.9047
363.2	87.1443	74.3379	74.4136	92.7518	79.9454	97.9047
364	87.1443	74.3379	74.4136	94.4189	78.2025	97.9047
364.8	85.4772	74.3379	74.4136	94.4189	79.9454	97.9047
365.6	85.4772	74.3379	74.4136	92.7518	81.6125	97.9047
366.4	85.4772	74.3379	74.4136	91.0847	81.6125	97.9047
367.3	85.4772	74.3379	74.4136	92.7518	79.9454	97.9047
368.1	87.1443	74.3379	74.4136	94.4189	79.9454	99.6476
368.9	87.1443	74.3379	74.4136	94.4189	78.2025	101.315
369.7	87.1443	74.3379	74.4136	94.4189	79.9454	99.6476
370.5	87.1443	74.3379	74.4136	94.4189	81.6125	101.315
371.3	87.1443	74.3379	76.0807	92.7518	83.2796	103.058
372.1	87.1443	74.3379	76.0807	92.7518	83.2796	103.058
372.9	87.1443	74.3379	77.6721	94.4189	81.6125	99.6476
373.8	87.1443	74.3379	77.6721	94.4189	79.9454	99.6476
374.6	87.1443	74.3379	77.6721	94.4189	79.9454	101.315
375.4	87.1443	74.3379	77.6721	92.7518	83.2796	99.6476
376.2	87.1443	74.3379	77.6721	91.0847	85.0225	101.315
377	87.1443	74.3379	77.6721	92.7518	85.0225	103.058
377.8	87.1443	74.3379	77.6721	92.7518	85.0225	99.6476
378.6	87.1443	74.3379	77.6721	92.7518	81.6125	99.6476
379.4	87.1443	74.3379	79.3392	92.7518	79.9454	101.315
380.3	87.1443	74.3379	79.3392	91.0847	83.2796	103.058
381.1	87.1443	74.3379	79.3392	87.6747	85.0225	101.315
381.9	87.1443	74.3379	79.3392	89.4176	85.0225	101.315
382.7	87.1443	74.3379	80.9305	92.7518	85.0225	101.315
383.5	87.1443	74.3379	80.9305	94.4189	83.2796	99.6476
384.3	87.1443	74.3379	80.9305	92.7518	83.2796	99.6476
385.1	87.1443	74.3379	80.9305	89.4176	83.2796	101.315
385.9	87.1443	74.3379	80.9305	89.4176	85.0225	101.315
386.8	87.1443	74.3379	80.9305	91.0847	85.0225	101.315
387.6	87.1443	74.3379	80.9305	92.7518	85.0225	101.315
388.4	87.1443	74.3379	80.9305	92.7518	83.2796	103.058
389.2	87.1443	74.3379	80.9305	92.7518	83.2796	101.315
390	87.1443	74.3379	80.9305	91.0847	85.0225	99.6476
390.8	87.1443	74.3379	80.9305	89.4176	85.0225	103.058
391.6	87.1443	74.3379	80.9305	89.4176	85.0225	103.058
392.4	87.1443	74.3379	80.9305	92.7518	85.0225	99.6476
393.3	88.7356	74.3379	80.9305	94.4189	83.2796	99.6476
394.1	88.7356	76.005	80.9305	92.7518	83.2796	101.315
394.9	87.1443	76.005	80.9305	91.0847	83.2796	99.6476
395.7	88.7356	76.005	80.9305	91.0847	85.0225	99.6476
396.5	88.7356	74.3379	80.9305	91.0847	85.0225	101.315
397.3	88.7356	74.3379	80.9305	91.0847	85.0225	103.058
398.1	90.3269	74.3379	80.9305	92.7518	85.0225	99.6476
398.9	90.3269	76.005	80.9305	92.7518	85.0225	99.6476
399.8	88.7356	76.005	80.9305	89.4176	85.0225	101.315
400.6	87.1443	74.3379	80.9305	89.4176	85.0225	99.6476
401.4	88.7356	76.005	82.5219	91.0847	85.0225	99.6476
402.2	88.7356	76.005	82.5219	92.7518	85.0225	103.058
403	88.7356	74.3379	82.5219	94.4189	85.0225	103.058
403.8	88.7356	74.3379	84.189	92.7518	85.0225	104.8
404.6	87.1443	76.005	84.189	91.0847	85.0225	104.8
405.4	88.7356	76.005	84.189	91.0847	85.0225	104.8
406.3	90.3269	77.5963	82.5219	89.4176	85.0225	104.8
407.1	90.3269	76.005	82.5219	91.0847	85.0225	104.8
407.9	90.3269	74.3379	84.189	94.4189	85.0225	104.8
408.7	90.3269	76.005	84.189	92.7518	85.0225	104.8
409.5	90.3269	77.5963	84.189	91.0847	85.0225	104.8
410.3	90.3269	77.5963	85.7803	91.0847	85.0225	104.8
411.1	91.9941	77.5963	85.7803	91.0847	85.0225	104.8
411.9	91.9941	77.5963	84.189	92.7518	85.0225	104.8
412.8	91.9941	76.005	85.7803	94.4189	85.0225	104.8
413.6	91.9941	76.005	85.7803	94.4189	85.0225	104.8
414.4	90.3269	76.005	87.3716	95.9345	85.0225	104.8
415.2	90.3269	77.5963	87.3716	97.5258	85.0225	104.8
416	90.3269	77.5963	85.7803	97.5258	85.0225	104.8
416.8	90.3269	77.5963	85.7803	95.9345	85.0225	104.8
417.6	90.3269	77.5963	87.3716	95.9345	85.0225	104.8
418.4	90.3269	76.005	87.3716	95.9345	85.0225	104.8
419.3	90.3269	76.005	87.3716	97.5258	85.0225	104.8
420.1	90.3269	77.5963	87.3716	97.5258	85.0225	104.8
420.9	91.9941	77.5963	87.3716	97.5258	85.0225	104.8
421.7	93.5854	77.5963	87.3716	97.5258	85.0225	104.8
422.5	93.5854	79.1876	87.3716	97.5258	85.0225	104.8
423.3	91.9941	77.5963	87.3716	97.5258	85.0225	104.8
424.1	90.3269	77.5963	87.3716	97.5258	85.0225	104.8
424.9	90.3269	76.005	87.3716	97.5258	85.0225	104.8
425.8	90.3269	79.1876	87.3716	97.5258	85.0225	104.8
426.6	91.9941	79.1876	87.3716	97.5258	85.0225	104.8
427.4	91.9941	77.5963	87.3716	97.5258	85.0225	104.8
428.2	91.9941	79.1876	87.3716	97.5258	85.0225	106.468
429	93.5854	80.779	87.3716	97.5258	85.0225	106.468
429.8	93.5854	79.1876	87.3716	97.5258	85.0225	108.21
430.6	93.5854	79.1876	87.3716	97.5258	85.0225	108.21
431.4	93.5854	79.1876	87.3716	97.5258	85.0225	108.21
432.3	93.5854	77.5963	87.3716	97.5258	85.0225	104.8
433.1	93.5854	79.1876	87.3716	97.5258	85.0225	106.468
433.9	93.5854	79.1876	87.3716	97.5258	85.0225	108.21
434.7	93.5854	79.1876	87.3716	97.5258	85.0225	109.878
435.5	93.5854	77.5963	87.3716	97.5258	85.0225	111.62
436.3	93.5854	77.5963	87.3716	97.5258	85.0225	111.62
437.1	93.5854	79.1876	87.3716	97.5258	85.0225	111.62
437.9	93.5854	79.1876	87.3716	97.5258	85.0225	111.62
438.8	93.5854	77.5963	87.3716	97.5258	86.6896	111.62
439.6	93.5854	79.1876	87.3716	97.5258	86.6896	111.62
440.4	93.5854	80.779	87.3716	97.5258	85.0225	111.62
441.2	93.5854	80.779	87.3716	97.5258	85.0225	111.62
442	93.5854	80.779	87.3716	97.5258	85.0225	111.62
442.8	93.5854	80.779	87.3716	97.5258	85.0225	111.62
443.6	93.5854	79.1876	87.3716	97.5258	86.6896	109.878
444.4	93.5854	79.1876	87.3716	97.5258	86.6896	109.878
445.3	93.5854	80.779	87.3716	97.5258	86.6896	111.62
446.1	93.5854	80.779	87.3716	97.5258	86.6896	111.62
446.9	93.5854	80.779	89.0387	97.5258	86.6896	111.62
447.7	93.5854	80.779	89.0387	97.5258	88.4325	111.62
448.5	93.5854	80.779	89.0387	97.5258	88.4325	111.62
449.3	93.5854	80.779	89.0387	97.5258	88.4325	111.62
450.1	93.5854	80.779	89.0387	97.5258	90.0996	111.62
450.9	93.5854	80.779	90.6301	97.5258	90.0996	111.62
451.8	93.5854	80.779	90.6301	97.5258	88.4325	111.62
452.6	93.5854	80.779	90.6301	97.5258	90.0996	111.62
453.4	93.5854	80.779	90.6301	97.5258	90.0996	111.62
454.2	93.5854	80.779	89.0387	97.5258	90.0996	111.62
455	93.5854	80.779	87.3716	97.5258	88.4325	111.62
455.8	93.5854	80.779	89.0387	97.5258	90.0996	111.62
456.6	93.5854	80.779	90.6301	97.5258	91.8425	111.62
457.4	93.5854	80.779	90.6301	97.5258	91.8425	111.62
458.3	93.5854	80.779	89.0387	97.5258	90.0996	111.62
459.1	93.5854	80.779	89.0387	97.5258	90.0996	113.288
459.9	93.5854	80.779	90.6301	97.5258	90.0996	113.288
460.7	93.5854	80.779	90.6301	97.5258	88.4325	111.62
461.5	93.5854	80.779	90.6301	97.5258	88.4325	113.288
462.3	93.5854	80.779	90.6301	97.5258	91.8425	113.288
463.1	93.5854	80.779	92.2972	97.5258	91.8425	111.62
463.9	95.1767	80.779	92.2972	97.5258	91.8425	111.62
464.8	95.1767	80.779	90.6301	97.5258	88.4325	111.62
465.6	95.1767	80.779	90.6301	97.5258	90.0996	111.62
466.4	95.1767	80.779	90.6301	97.5258	93.5096	111.62
467.2	96.8438	80.779	90.6301	97.5258	91.8425	111.62
468	96.8438	80.779	92.2972	97.5258	88.4325	111.62
468.8	96.8438	80.779	92.2972	97.5258	91.8425	111.62
469.6	96.8438	80.779	93.8885	97.5258	93.5096	111.62
470.5	96.8438	80.779	92.2972	97.5258	90.0996	111.62
471.3	96.8438	80.779	90.6301	97.5258	91.8425	111.62
472.1	96.8438	80.779	92.2972	97.5258	95.2525	111.62
472.9	95.1767	80.779	93.8885	97.5258	91.8425	111.62
473.7	95.1767	80.779	93.8885	97.5258	91.8425	111.62
474.5	96.8438	80.779	93.8885	97.5258	95.2525	111.62
475.3	96.8438	80.779	93.8885	97.5258	95.2525	111.62
476.1	98.4352	82.4461	92.2972	97.5258	95.2525	111.62
477	98.4352	82.4461	92.2972	97.5258	91.8425	111.62
477.8	98.4352	82.4461	92.2972	97.5258	91.8425	111.62
478.6	98.4352	82.4461	93.8885	97.5258	95.2525	111.62
479.4	98.4352	80.8547	93.8885	97.5258	93.5096	111.62
480.2	98.4352	80.8547	93.8885	97.5258	93.5096	111.62
481	98.4352	80.8547	93.8885	97.5258	95.2525	111.62
481.8	100.026	82.4461	93.8885	97.5258	95.2525	111.62
482.6	98.4352	82.4461	93.8885	97.5258	91.8425	111.62
483.5	98.4352	82.4461	93.8885	97.5258	91.8425	111.62
484.3	98.4352	82.4461	93.8885	97.5258	91.8425	111.62
485.1	98.4352	84.0374	93.8885	97.5258	95.2525	111.62
485.9	98.4352	84.0374	93.8885	97.5258	91.8425	111.62
486.7	100.026	84.0374	93.8885	97.5258	91.8425	111.62
487.5	100.026	84.0374	93.8885	97.5258	95.2525	111.62
488.3	98.4352	84.0374	93.8885	97.5258	93.5096	111.62
489.1	98.4352	84.0374	93.8885	97.5258	91.8425	111.62
490	100.026	84.0374	93.8885	97.5258	93.5096	111.62
490.8	100.026	84.0374	93.8885	97.5258	95.2525	111.62
491.6	100.026	84.0374	93.8885	97.5258	95.2525	111.62
492.4	100.026	82.4461	93.8885	97.5258	95.2525	111.62
493.2	100.026	82.4461	93.8885	97.5258	95.2525	111.62
494	100.026	84.0374	93.8885	97.5258	95.2525	111.62
494.8	100.026	84.0374	93.8885	97.5258	95.2525	111.62
495.6	100.026	85.6287	93.8885	97.5258	95.2525	111.62
496.5	100.026	85.6287	93.8885	97.5258	95.2525	111.62
497.3	100.026	84.0374	93.8885	97.5258	95.2525	111.62
498.1	100.026	85.6287	93.8885	97.5258	95.2525	111.62
498.9	100.026	87.2958	93.8885	97.5258	95.2525	111.62
499.7	100.026	85.6287	93.8885	97.5258	96.9196	111.62
500.5	100.026	84.0374	93.8885	97.5258	96.9196	111.62
501.3	100.026	84.0374	93.8885	97.5258	95.2525	111.62
502.1	100.026	85.6287	93.8885	97.5258	95.2525	111.62
503	100.026	87.2958	93.8885	97.5258	95.2525	111.62
503.8	100.026	85.6287	93.8885	97.5258	96.9196	111.62
504.6	100.026	85.6287	93.8885	97.5258	96.9196	111.62
505.4	100.026	85.6287	95.4798	97.5258	95.2525	111.62
506.2	100.026	85.6287	95.4798	97.5258	96.9196	111.62
507	100.026	87.2958	95.4798	97.5258	96.9196	111.62
507.8	100.026	87.2958	95.4798	97.5258	96.9196	111.62
508.6	100.026	85.6287	93.8885	97.5258	95.2525	111.62
509.5	100.026	85.6287	93.8885	97.5258	96.9196	111.62
510.3	100.026	85.6287	95.4798	97.5258	96.9196	111.62
511.1	100.026	87.2958	95.4798	97.5258	95.2525	111.62
511.9	100.026	85.6287	95.4798	97.5258	95.2525	111.62
512.7	100.026	85.6287	95.4798	97.5258	96.9196	111.62
513.5	100.026	87.2958	95.4798	97.5258	96.9196	111.62
514.3	100.026	85.6287	95.4798	99.0414	95.2525	111.62
515.1	100.026	85.6287	97.1469	99.0414	96.9196	111.62
516	100.026	87.2958	97.1469	97.5258	96.9196	111.62
516.8	100.026	87.2958	97.1469	97.5258	95.2525	111.62
517.6	101.618	87.2958	98.7383	99.0414	96.9196	111.62
518.4	101.618	87.2958	98.7383	100.633	96.9196	111.62
519.2	101.618	87.2958	97.1469	99.0414	98.6625	111.62
520	100.026	87.2958	97.1469	97.5258	96.9196	111.62
520.8	101.618	87.2958	97.1469	97.5258	95.2525	111.62
521.6	101.618	87.2958	98.7383	99.0414	96.9196	111.62
522.5	101.618	87.2958	98.7383	100.633	96.9196	111.62
523.3	101.618	87.2958	100.405	100.633	95.2525	111.62
524.1	100.026	87.2958	100.405	100.633	96.9196	111.62
524.9	100.026	87.2958	100.405	99.0414	98.6625	111.62
525.7	100.026	87.2958	100.405	97.5258	98.6625	111.62
526.5	100.026	87.2958	100.405	99.0414	96.9196	111.62
527.3	100.026	87.2958	100.405	102.148	95.2525	111.62
528.1	101.618	87.2958	100.405	102.148	98.6625	111.62
529	101.618	87.2958	100.405	102.148	100.33	111.62
529.8	101.618	87.2958	100.405	100.633	96.9196	111.62
530.6	103.285	87.2958	100.405	100.633	98.6625	111.62
531.4	101.618	87.2958	100.405	100.633	100.33	111.62
532.2	101.618	87.2958	100.405	100.633	96.9196	111.62
533	103.285	87.2958	100.405	100.633	95.2525	111.62
533.8	103.285	87.2958	100.405	100.633	98.6625	111.62
534.6	103.285	87.2958	100.405	99.0414	98.6625	111.62
535.5	103.285	87.2958	100.405	99.0414	100.33	111.62
536.3	103.285	87.2958	100.405	100.633	96.9196	111.62
537.1	103.285	87.2958	100.405	100.633	96.9196	111.62
537.9	101.618	87.2958	100.405	100.633	98.6625	111.62
538.7	101.618	87.2958	100.405	100.633	96.9196	111.62
539.5	103.285	87.2958	100.405	100.633	95.2525	111.62
540.3	104.876	87.2958	100.405	100.633	98.6625	113.288
541.1	104.876	87.2958	100.405	100.633	102.072	113.288
542	103.285	87.2958	100.405	102.148	98.6625	111.62
542.8	103.285	87.2958	100.405	102.148	98.6625	113.288
543.6	103.285	87.2958	100.405	100.633	98.6625	113.288
544.4	103.285	87.2958	100.405	100.633	102.072	113.288
545.2	103.285	87.2958	100.405	100.633	100.33	111.62
546	104.876	87.2958	100.405	100.633	96.9196	111.62
546.8	104.876	87.2958	100.405	100.633	98.6625	111.62
547.6	103.285	85.6287	100.405	102.148	102.072	111.62
548.5	104.876	87.2958	101.997	102.148	100.33	113.288
549.3	106.468	87.2958	101.997	100.633	100.33	113.288
550.1	106.468	85.6287	101.997	100.633	102.072	111.62
550.9	106.468	85.6287	100.405	100.633	98.6625	113.288
551.7	106.468	85.6287	100.405	102.148	95.2525	113.288
552.5	106.468	87.2958	101.997	103.664	98.6625	115.03
553.3	106.468	85.6287	103.588	103.664	102.072	113.288
554.1	106.468	87.2958	101.997	102.148	98.6625	113.288
555	106.468	87.2958	101.997	102.148	98.6625	115.03
555.8	106.468	87.2958	101.997	102.148	96.9196	113.288
556.6	106.468	87.2958	101.997	103.664	100.33	115.03
557.4	106.468	87.2958	101.997	103.664	100.33	116.773
558.2	106.468	88.8872	103.588	103.664	98.6625	116.773
559	106.468	90.4785	103.588	103.664	100.33	113.288
559.8	106.468	88.8872	103.588	103.664	102.072	113.288
560.6	106.468	88.8872	103.588	103.664	100.33	115.03
561.5	106.468	90.4785	103.588	103.664	100.33	115.03
562.3	106.468	90.4785	103.588	103.664	102.072	115.03
563.1	106.468	90.4785	103.588	103.664	100.33	116.773
563.9	106.468	90.4785	103.588	103.664	100.33	116.773
564.7	106.468	90.4785	103.588	103.664	96.9196	116.773
565.5	106.468	90.4785	103.588	103.664	98.6625	118.44
566.3	106.468	90.4785	105.255	103.664	102.072	116.773
567.1	106.468	90.4785	105.255	103.664	102.072	116.773
568	106.468	92.1456	105.255	103.664	102.072	113.288
568.8	106.468	92.1456	105.255	103.664	102.072	115.03
569.6	106.468	90.4785	106.846	103.664	102.072	116.773
570.4	106.468	90.4785	106.846	103.664	100.33	113.288
571.2	106.468	90.4785	106.846	103.664	100.33	115.03
572	106.468	92.1456	106.846	103.664	102.072	118.44
572.8	106.468	92.1456	106.846	103.664	100.33	116.773
573.6	106.468	92.1456	106.846	103.664	100.33	116.773
574.5	106.468	92.1456	105.255	103.664	102.072	118.44
575.3	106.468	90.4785	105.255	103.664	102.072	118.44
576.1	106.468	90.4785	106.846	103.664	102.072	116.773
576.9	106.468	92.1456	106.846	103.664	100.33	116.773
578.3	106.468	93.7369	106.846	103.664	100.33	118.44
579.1	106.468	93.7369	106.846	103.664	102.072	115.03
579.9	106.468	92.1456	106.846	103.664	100.33	115.03
580.8	106.468	92.1456	106.846	103.664	100.33	118.44
581.6	106.468	90.4785	106.846	103.664	102.072	118.44
582.4	106.468	92.1456	108.514	103.664	102.072	118.44
583.2	106.468	93.7369	108.514	103.664	102.072	118.44
584	106.468	93.7369	108.514	103.664	102.072	118.44
584.8	106.468	93.7369	108.514	103.664	102.072	118.44
585.6	106.468	93.7369	108.514	103.664	102.072	118.44
586.4	106.468	93.7369	108.514	103.664	102.072	118.44
587.3	106.468	93.7369	108.514	103.664	102.072	118.44
588.1	106.468	93.7369	108.514	103.664	102.072	118.44
588.9	106.468	93.7369	108.514	103.664	102.072	118.44
589.7	106.468	93.7369	108.514	103.664	102.072	118.44
590.5	108.135	92.1456	108.514	103.664	102.072	118.44
591.3	108.135	92.1456	108.514	103.664	102.072	118.44
592.1	106.468	93.7369	108.514	103.664	102.072	118.44
593	106.468	93.7369	108.514	103.664	102.072	118.44
593.8	106.468	93.7369	108.514	103.664	102.072	118.44
594.6	108.135	93.7369	108.514	103.664	102.072	118.44
595.4	108.135	93.7369	108.514	103.664	102.072	118.44
596.2	106.468	93.7369	108.514	103.664	102.072	118.44
597	108.135	93.7369	108.514	103.664	102.072	118.44
597.8	108.135	93.7369	108.514	103.664	102.072	118.44
598.6	108.135	93.7369	108.514	103.664	100.33	118.44
599.5	108.135	93.7369	108.514	103.664	100.33	118.44
600.3	109.726	93.7369	108.514	103.664	103.74	118.44
601.1	108.135	93.7369	108.514	103.664	103.74	118.44
601.9	108.135	93.7369	108.514	103.664	102.072	118.44
602.7	109.726	93.7369	108.514	103.664	103.74	118.44
603.5	109.726	93.7369	108.514	103.664	103.74	118.44
604.3	109.726	93.7369	108.514	103.664	103.74	118.44
605.1	109.726	93.7369	108.514	103.664	100.33	118.44
606	109.726	93.7369	108.514	103.664	100.33	120.183
606.8	108.135	93.7369	108.514	103.664	105.482	120.183
607.6	106.468	93.7369	108.514	103.664	105.482	118.44
608.4	108.135	93.7369	108.514	103.664	102.072	120.183
609.2	108.135	93.7369	108.514	103.664	103.74	120.183
610	108.135	93.7369	108.514	103.664	105.482	120.183
610.8	109.726	93.7369	108.514	103.664	103.74	118.44
611.6	109.726	93.7369	108.514	105.255	102.072	120.183
612.5	109.726	93.7369	108.514	105.255	105.482	121.85
613.3	109.726	93.7369	108.514	103.664	105.482	120.183
614.1	109.726	93.7369	108.514	103.664	105.482	121.85
614.9	109.726	93.7369	108.514	103.664	102.072	123.593
615.7	111.317	93.7369	108.514	105.255	105.482	121.85
616.5	111.317	93.7369	108.514	105.255	105.482	121.85
617.3	111.317	93.7369	108.514	106.771	102.072	121.85
618.1	111.317	93.7369	108.514	105.255	102.072	121.85
619	111.317	93.7369	108.514	103.664	103.74	121.85
619.8	112.984	93.7369	108.514	103.664	103.74	123.593
620.6	112.984	93.7369	108.514	103.664	102.072	123.593
621.4	112.984	93.7369	110.105	105.255	103.74	121.85
622.2	112.984	93.7369	110.105	105.255	107.15	121.85
623	112.984	93.7369	110.105	103.664	107.15	123.593
623.8	112.984	93.7369	108.514	103.664	105.482	123.593
624.6	112.984	93.7369	110.105	103.664	102.072	121.85
625.5	112.984	93.7369	111.696	103.664	103.74	121.85
626.3	112.984	93.7369	111.696	103.664	105.482	123.593
627.1	112.984	93.7369	111.696	103.664	103.74	123.593
627.9	112.984	93.7369	110.105	103.664	105.482	123.593
628.7	112.984	93.7369	108.514	103.664	108.892	125.26
629.5	112.984	93.7369	108.514	103.664	105.482	123.593
630.3	112.984	93.7369	110.105	103.664	103.74	123.593
631.1	112.984	95.3283	111.696	105.255	107.15	125.26
632	112.984	95.3283	111.696	105.255	107.15	125.26
632.8	112.984	93.7369	111.696	103.664	105.482	125.26
633.6	112.984	93.7369	111.696	103.664	102.072	125.26
634.4	112.984	93.7369	110.105	103.664	105.482	125.26
635.2	112.984	93.7369	110.105	105.255	108.892	125.26
636	112.984	93.7369	111.696	106.771	105.482	125.26
636.9	112.984	93.7369	111.696	105.255	102.072	125.26
637.7	112.984	93.7369	111.696	103.664	105.482	125.26
638.5	112.984	95.3283	111.696	103.664	107.15	123.593
639.3	112.984	95.3283	111.696	103.664	103.74	123.593
640.1	112.984	95.3283	111.696	103.664	105.482	125.26
640.9	112.984	95.3283	111.696	105.255	108.892	125.26
641.7	112.984	93.7369	111.696	106.771	108.892	125.26
642.5	112.984	93.7369	110.105	106.771	107.15	125.26
643.4	112.984	93.7369	110.105	105.255	105.482	125.26
644.2	112.984	95.3283	111.696	103.664	107.15	125.26
645	112.984	95.3283	111.696	103.664	108.892	125.26
645.8	112.984	93.7369	113.363	105.255	107.15	125.26
646.6	112.984	95.3283	113.363	106.771	107.15	125.26
647.4	112.984	96.9954	113.363	105.255	108.892	125.26
648.2	112.984	95.3283	113.363	105.255	108.892	125.26
649	112.984	95.3283	113.363	106.771	107.15	125.26
649.9	112.984	96.9954	113.363	106.771	107.15	125.26
650.7	112.984	95.3283	113.363	106.771	107.15	125.26
651.5	112.984	95.3283	113.363	106.771	108.892	125.26
652.3	112.984	95.3283	113.363	106.771	107.15	125.26
653.1	112.984	96.9954	111.696	106.771	107.15	125.26
653.9	112.984	96.9954	111.696	106.771	108.892	125.26
654.7	112.984	98.5867	113.363	106.771	108.892	125.26
655.5	112.984	96.9954	114.955	106.771	108.892	125.26
656.4	112.984	95.3283	114.955	106.771	108.892	125.26
657.2	112.984	96.9954	113.363	105.255	108.892	125.26
658	112.984	96.9954	113.363	105.255	107.15	125.26
658.8	112.984	96.9954	114.955	105.255	107.15	125.26
659.6	112.984	96.9954	114.955	106.771	107.15	125.26
660.4	112.984	96.9954	114.955	106.771	108.892	125.26
661.2	112.984	96.9954	114.955	109.878	108.892	125.26
662	112.984	98.5867	114.955	108.362	108.892	125.26
662.9	112.984	98.5867	114.955	106.771	110.56	125.26
663.7	112.984	98.5867	114.955	106.771	110.56	125.26
664.5	112.984	98.5867	114.955	106.771	108.892	125.26
665.3	112.984	96.9954	114.955	108.362	108.892	125.26
666.1	112.984	98.5867	114.955	108.362	110.56	125.26
666.9	112.984	98.5867	114.955	108.362	110.56	125.26
667.7	112.984	96.9954	114.955	106.771	108.892	125.26
668.5	112.984	96.9954	114.955	106.771	110.56	125.26
669.4	112.984	96.9954	114.955	106.771	112.302	123.593
670.2	112.984	96.9954	114.955	108.362	110.56	123.593
671	112.984	98.5867	114.955	108.362	110.56	125.26
671.8	112.984	98.5867	114.955	106.771	110.56	125.26
672.6	112.984	96.9954	114.955	105.255	112.302	125.26
673.4	112.984	98.5867	114.955	105.255	110.56	125.26
674.2	112.984	98.5867	114.955	108.362	108.892	123.593
675.1	112.984	96.9954	114.955	109.878	110.56	123.593
675.9	114.576	98.5867	114.955	109.878	112.302	123.593
676.7	114.576	98.5867	114.955	108.362	110.56	125.26
677.5	114.576	98.5867	114.955	106.771	108.892	125.26
678.3	114.576	98.5867	114.955	106.771	110.56	125.26
679.1	116.167	98.5867	114.955	108.362	110.56	125.26
679.9	116.167	98.5867	114.955	109.878	108.892	125.26
680.7	114.576	100.178	114.955	109.878	110.56	125.26
681.6	114.576	98.5867	114.955	108.362	112.302	125.26
682.4	116.167	98.5867	114.955	108.362	112.302	125.26
683.2	116.167	100.178	114.955	108.362	112.302	125.26
684	116.167	100.178	114.955	108.362	110.56	123.593
684.8	114.576	100.178	114.955	108.362	112.302	123.593
685.6	112.984	100.178	114.955	109.878	113.97	125.26
686.4	114.576	100.178	114.955	109.878	110.56	123.593
687.2	114.576	100.178	114.955	108.362	110.56	123.593
688.1	114.576	100.178	114.955	106.771	110.56	125.26
688.9	116.167	100.178	114.955	108.362	110.56	125.26
689.7	116.167	100.178	114.955	109.878	108.892	125.26
690.5	116.167	100.178	114.955	109.878	110.56	125.26
691.3	116.167	100.178	114.955	109.878	113.97	125.26
692.1	116.167	100.178	114.955	108.362	112.302	121.85
692.9	116.167	100.178	114.955	108.362	108.892	121.85
693.7	116.167	100.178	114.955	109.878	110.56	125.26
694.6	116.167	100.178	114.955	109.878	112.302	123.593
695.4	116.167	100.178	114.955	109.878	110.56	123.593
696.2	116.167	100.178	114.955	109.878	110.56	125.26
697	116.167	100.178	114.955	109.878	113.97	125.26
697.8	116.167	100.178	114.955	108.362	113.97	123.593
698.6	116.167	100.178	114.955	108.362	112.302	123.593
699.4	116.167	100.178	114.955	109.878	108.892	123.593
700.2	116.167	100.178	114.955	109.878	112.302	125.26
701.1	116.167	100.178	114.955	109.878	113.97	125.26
701.9	116.167	100.178	114.955	109.878	110.56	125.26
702.7	117.758	100.178	114.955	108.362	110.56	125.26
703.5	117.758	100.178	114.955	108.362	112.302	123.593
704.3	116.167	100.178	114.955	109.878	110.56	123.593
705.1	116.167	100.178	114.955	109.878	110.56	125.26
705.9	116.167	100.178	114.955	109.878	112.302	125.26
706.7	116.167	100.178	114.955	109.878	112.302	125.26
707.6	116.167	100.178	114.955	109.878	110.56	125.26
708.4	117.758	100.178	114.955	109.878	108.892	125.26
709.2	117.758	100.178	114.955	109.878	108.892	125.26
710	117.758	100.178	114.955	109.878	110.56	125.26
710.8	117.758	100.178	114.955	109.878	112.302	125.26
711.6	119.426	100.178	114.955	109.878	110.56	125.26
712.4	119.426	100.178	114.955	109.878	112.302	125.26
713.3	117.758	100.178	114.955	109.878	113.97	125.26
714.1	116.167	100.178	114.955	109.878	110.56	125.26
714.9	117.758	100.178	114.955	109.878	110.56	125.26
715.7	119.426	100.178	114.955	109.878	113.97	125.26
716.5	119.426	100.178	114.955	109.878	113.97	125.26
717.3	119.426	100.178	114.955	109.878	113.97	125.26
718.1	119.426	100.178	114.955	109.878	113.97	125.26
718.9	119.426	100.178	114.955	109.878	115.712	125.26
719.8	119.426	100.178	114.955	109.878	115.712	125.26
720.6	119.426	100.178	114.955	109.878	112.302	125.26
721.4	119.426	100.178	114.955	109.878	112.302	125.26
722.2	119.426	100.178	114.955	109.878	115.712	125.26
723	119.426	100.178	114.955	109.878	113.97	125.26
723.8	119.426	100.178	114.955	109.878	110.56	127.003
724.6	119.426	100.178	114.955	109.878	112.302	127.003
725.4	119.426	100.178	114.955	109.878	115.712	125.26
726.3	119.426	100.178	114.955	109.878	112.302	125.26
727.1	119.426	100.178	114.955	109.878	112.302	125.26
727.9	119.426	100.178	114.955	109.878	112.302	125.26
728.7	119.426	100.178	114.955	109.878	115.712	125.26
729.5	119.426	100.178	114.955	109.878	115.712	127.003
730.3	119.426	100.178	114.955	109.878	113.97	128.67
731.1	119.426	100.178	114.955	109.878	113.97	127.003
731.9	119.426	100.178	114.955	109.878	115.712	127.003
732.8	119.426	100.178	114.955	109.878	113.97	127.003
733.6	119.426	100.178	114.955	109.878	113.97	128.67
734.4	119.426	100.178	114.955	109.878	115.712	127.003
735.2	119.426	100.178	114.955	109.878	115.712	127.003
736	119.426	100.178	114.955	109.878	113.97	130.413
736.8	119.426	101.845	114.955	109.878	113.97	128.67
737.6	119.426	101.845	114.955	109.878	113.97	125.26
738.4	119.426	100.178	116.546	111.393	115.712	128.67
739.3	119.426	101.845	118.213	111.393	113.97	130.413
740.1	119.426	101.845	118.213	109.878	113.97	127.003
740.9	119.426	100.178	116.546	109.878	115.712	128.67
741.7	119.426	100.178	114.955	109.878	115.712	132.156
742.5	119.426	101.845	116.546	109.878	115.712	128.67
743.3	119.426	101.845	118.213	109.878	115.712	128.67
744.1	119.426	103.436	118.213	109.878	115.712	132.156
744.9	119.426	101.845	118.213	109.878	113.97	132.156
745.8	119.426	100.178	118.213	109.878	113.97	130.413
746.6	119.426	101.845	118.213	109.878	113.97	130.413
747.4	119.426	103.436	116.546	109.878	115.712	132.156
748.2	119.426	103.436	114.955	109.878	115.712	130.413
749	119.426	103.436	116.546	111.393	115.712	130.413
749.8	119.426	101.845	118.213	111.393	117.38	132.156
750.6	119.426	101.845	116.546	109.878	117.38	132.156
751.4	119.426	101.845	114.955	109.878	117.38	132.156
752.3	119.426	101.845	114.955	109.878	115.712	132.156
753.1	119.426	101.845	114.955	111.393	117.38	132.156
753.9	119.426	101.845	116.546	112.984	117.38	132.156
754.7	119.426	100.178	116.546	112.984	115.712	132.156
755.5	119.426	101.845	116.546	111.393	115.712	132.156
756.3	119.426	101.845	116.546	109.878	117.38	132.156
757.1	119.426	100.178	116.546	111.393	117.38	132.156
758	119.426	101.845	114.955	112.984	115.712	132.156
758.8	119.426	101.845	116.546	112.984	119.122	132.156
759.6	119.426	100.178	116.546	112.984	122.532	132.156
760.4	119.426	100.178	114.955	112.984	119.122	132.156
761.2	119.426	100.178	114.955	111.393	119.122	132.156
762	119.426	100.178	114.955	111.393	119.122	132.156
762.8	119.426	101.845	116.546	112.984	122.532	130.413
763.6	119.426	103.436	116.546	112.984	120.79	130.413
764.5	119.426	101.845	118.213	112.984	117.38	132.156
765.3	119.426	100.178	118.213	111.393	117.38	132.156
766.1	121.017	100.178	118.213	109.878	120.79	132.156
766.9	122.608	101.845	118.213	111.393	119.122	132.156
767.7	121.017	101.845	118.213	114.5	115.712	132.156
768.5	119.426	101.845	118.213	114.5	119.122	130.413
769.3	119.426	103.436	118.213	114.5	119.122	130.413
770.1	119.426	103.436	116.546	112.984	119.122	132.156
771	121.017	101.845	116.546	112.984	115.712	132.156
771.8	121.017	100.178	118.213	112.984	119.122	132.156
772.6	121.017	100.178	118.213	112.984	122.532	132.156
773.4	121.017	101.845	118.213	112.984	119.122	132.156
774.2	121.017	101.845	118.213	112.984	119.122	132.156
775	122.608	100.178	118.213	112.984	122.532	132.156
775.8	122.608	101.845	118.213	112.984	122.532	132.156
776.6	122.608	103.436	118.213	114.5	119.122	132.156
777.5	122.608	101.845	118.213	114.5	119.122	132.156
778.3	122.608	101.845	118.213	116.016	119.122	132.156
779.1	122.608	101.845	118.213	116.016	122.532	132.156
779.9	122.608	101.845	118.213	114.5	120.79	132.156
780.7	122.608	100.178	118.213	114.5	120.79	132.156
781.5	122.608	101.845	118.213	114.5	122.532	132.156
782.3	122.608	101.845	116.546	114.5	122.532	132.156
783.1	122.608	100.178	118.213	116.016	120.79	133.823
784	122.608	100.178	119.804	114.5	120.79	135.566
784.8	122.608	101.845	118.213	114.5	122.532	135.566
785.6	122.608	103.436	118.213	116.016	119.122	133.823
786.4	124.275	103.436	118.213	116.016	119.122	133.823
787.2	124.275	101.845	118.213	116.016	122.532	133.823
788	124.275	101.845	119.804	116.016	122.532	132.156
788.8	122.608	100.178	119.804	116.016	120.79	133.823
789.6	122.608	100.178	119.804	114.5	120.79	135.566
790.5	124.275	100.178	118.213	114.5	120.79	133.823
791.3	125.867	100.178	118.213	116.016	122.532	133.823
792.1	125.867	98.5867	119.804	116.016	122.532	135.566
792.9	125.867	98.5867	121.396	116.016	122.532	135.566
793.7	124.275	100.178	121.396	116.016	124.2	135.566
794.5	122.608	100.178	119.804	116.016	124.2	135.566
795.3	122.608	98.5867	119.804	116.016	122.532	135.566
796.2	124.275	98.5867	119.804	114.5	124.2	133.823
797	125.867	98.5867	119.804	114.5	125.942	135.566
797.8	125.867	100.178	119.804	116.016	122.532	137.233
798.6	125.867	100.178	119.804	116.016	122.532	133.823
799.4	125.867	100.178	119.804	116.016	120.79	133.823
800.2	125.867	100.178	119.804	116.016	122.532	137.233
801	125.867	100.178	118.213	116.016	122.532	137.233
801.8	125.867	101.845	119.804	116.016	120.79	137.233
802.7	125.867	101.845	121.396	116.016	122.532	133.823
803.5	125.867	103.436	121.396	116.016	124.2	135.566
804.3	125.867	105.028	119.804	116.016	122.532	135.566
805.1	125.867	105.028	119.804	116.016	122.532	133.823
805.9	125.867	106.619	119.804	116.016	124.2	137.233
806.7	125.867	106.619	119.804	116.016	124.2	137.233
807.5	125.867	106.619	119.804	116.016	120.79	133.823
808.3	125.867	106.619	121.396	116.016	120.79	133.823
809.2	125.867	106.619	121.396	116.016	122.532	137.233
810	125.867	106.619	121.396	116.016	125.942	137.233
810.8	125.867	106.619	121.396	116.016	124.2	137.233
811.6	125.867	106.619	121.396	116.016	122.532	135.566
812.4	125.867	106.619	121.396	116.016	124.2	135.566
813.2	125.867	106.619	121.396	116.016	124.2	133.823
814	125.867	106.619	121.396	116.016	122.532	135.566
814.8	125.867	106.619	121.396	116.016	124.2	137.233
815.7	125.867	106.619	121.396	116.016	125.942	135.566
816.5	125.867	106.619	121.396	116.016	124.2	135.566
817.3	125.867	106.619	121.396	116.016	124.2	137.233
818.1	125.867	106.619	121.396	116.016	125.942	137.233
818.9	125.867	106.619	121.396	116.016	129.352	135.566
819.7	125.867	106.619	121.396	116.016	129.352	135.566
820.5	125.867	106.619	121.396	116.016	125.942	137.233
821.3	125.867	106.619	121.396	116.016	125.942	135.566
822.2	125.867	106.619	121.396	116.016	129.352	133.823
823	125.867	106.619	121.396	116.016	125.942	135.566
823.8	125.867	106.619	121.396	116.016	122.532	137.233
824.6	125.867	106.619	121.396	116.016	125.942	135.566
825.4	125.867	106.619	121.396	116.016	129.352	135.566
826.2	125.867	106.619	121.396	116.016	125.942	133.823
827	125.867	106.619	121.396	117.607	125.942	133.823
827.8	125.867	106.619	121.396	117.607	125.942	132.156
828.7	125.867	106.619	121.396	117.607	129.352	135.566
829.5	125.867	108.286	121.396	116.016	125.942	137.233
830.3	125.867	108.286	121.396	116.016	124.2	135.566
831.1	125.867	108.286	121.396	116.016	127.61	137.233
831.9	125.867	108.286	121.396	116.016	129.352	138.976
832.7	125.867	108.286	121.396	117.607	125.942	135.566
833.5	125.867	109.878	121.396	117.607	125.942	135.566
834.3	125.867	109.878	121.396	116.016	129.352	138.976
835.2	125.867	109.878	121.396	116.016	127.61	138.976
836	125.867	109.878	121.396	116.016	127.61	137.233
836.8	125.867	109.878	121.396	116.016	124.2	137.233
837.6	125.867	109.878	121.396	117.607	125.942	138.976
838.4	125.867	108.286	121.396	117.607	129.352	137.233
839.2	125.867	108.286	121.396	116.016	127.61	137.233
840.1	125.867	109.878	121.396	116.016	127.61	138.976
840.9	125.867	109.878	121.396	116.016	129.352	138.976
841.7	125.867	108.286	121.396	116.016	125.942	138.976
842.5	125.867	108.286	121.396	116.016	122.532	138.976
843.3	125.867	109.878	121.396	116.016	125.942	138.976
844.1	125.867	109.878	121.396	116.016	129.352	138.976
844.9	125.867	109.878	121.396	116.016	125.942	138.976
845.7	125.867	109.878	121.396	116.016	125.942	138.976
846.6	125.867	109.878	121.396	116.016	125.942	138.976
847.4	125.867	109.878	121.396	116.016	129.352	138.976
848.2	125.867	111.469	121.396	116.016	129.352	138.976
849	125.867	111.469	121.396	116.016	125.942	138.976
849.8	127.458	109.878	121.396	116.016	125.942	137.233
850.6	127.458	109.878	121.396	116.016	129.352	137.233
851.4	125.867	111.469	121.396	117.607	125.942	137.233
852.2	125.867	113.136	121.396	119.122	125.942	138.976
853.1	125.867	113.136	121.396	119.122	129.352	137.233
853.9	125.867	113.136	121.396	117.607	125.942	137.233
854.7	125.867	113.136	121.396	116.016	125.942	138.976
855.5	125.867	111.469	121.396	116.016	125.942	138.976
856.3	125.867	111.469	121.396	116.016	129.352	138.976
857.1	125.867	113.136	121.396	117.607	129.352	138.976
857.9	125.867	113.136	121.396	119.122	125.942	138.976
858.7	127.458	113.136	121.396	117.607	127.61	138.976
859.6	129.125	113.136	121.396	117.607	131.02	138.976
860.4	127.458	113.136	121.396	119.122	129.352	138.976
861.2	125.867	113.136	121.396	119.122	129.352	138.976
862	125.867	113.136	121.396	119.122	131.02	138.976
862.8	125.867	113.136	121.396	119.122	131.02	138.976
863.6	127.458	113.136	121.396	117.607	127.61	138.976
864.4	129.125	113.136	121.396	117.607	127.61	138.976
865.2	129.125	113.136	121.396	117.607	129.352	138.976
866.1	129.125	113.136	121.396	117.607	132.762	138.976
866.9	127.458	113.136	121.396	119.122	129.352	138.976
867.7	129.125	113.136	121.396	119.122	127.61	138.976
868.5	130.716	113.136	121.396	119.122	132.762	138.976
869.3	129.125	113.136	121.396	117.607	132.762	138.976
870.1	129.125	113.136	121.396	117.607	127.61	138.976
870.9	129.125	113.136	121.396	117.607	131.02	138.976
871.7	129.125	113.136	121.396	119.122	134.43	138.976
872.6	129.125	113.136	121.396	117.607	131.02	137.233
873.4	129.125	113.136	121.396	116.016	131.02	137.233
874.2	130.716	113.136	121.396	117.607	129.352	138.976
875	132.308	113.136	121.396	117.607	131.02	137.233
875.8	132.308	113.136	121.396	116.016	131.02	137.233
876.6	132.308	113.136	121.396	117.607	129.352	137.233
877.4	132.308	113.136	121.396	119.122	131.02	138.976
878.3	132.308	113.136	121.396	117.607	132.762	138.976
879.1	132.308	113.136	121.396	117.607	132.762	138.976
879.9	132.308	113.136	121.396	116.016	129.352	138.976
880.7	132.308	113.136	121.396	116.016	131.02	138.976
881.5	132.308	113.136	121.396	117.607	134.43	138.976
882.3	132.308	113.136	121.396	119.122	129.352	138.976
883.1	132.308	113.136	121.396	117.607	129.352	138.976
883.9	132.308	113.136	121.396	116.016	131.02	138.976
884.8	132.308	113.136	121.396	117.607	131.02	138.976
885.6	132.308	113.136	121.396	119.122	129.352	138.976
886.4	132.308	113.136	121.396	119.122	129.352	138.976
887.2	132.308	113.136	121.396	119.122	132.762	138.976
888	132.308	113.136	121.396	119.122	136.172	138.976
888.8	132.308	113.136	121.396	119.122	132.762	138.976
889.6	132.308	113.136	121.396	117.607	132.762	138.976
890.4	132.308	113.136	121.396	117.607	136.172	138.976
891.3	132.308	113.136	121.396	119.122	132.762	142.386
892.1	132.308	113.136	121.396	119.122	132.762	142.386
892.9	132.308	113.136	121.396	117.607	136.172	138.976
893.7	132.308	113.136	121.396	116.016	136.172	142.386
894.5	132.308	113.136	121.396	117.607	136.172	142.386
895.3	132.308	114.727	123.063	119.122	132.762	142.386
896.1	132.308	114.727	124.654	119.122	132.762	142.386
896.9	132.308	113.136	123.063	119.122	136.172	144.129
897.8	132.308	113.136	121.396	117.607	134.43	138.976
898.6	132.308	113.136	121.396	116.016	132.762	140.643
899.4	132.308	113.136	121.396	117.607	134.43	140.643
900.2	132.308	113.136	121.396	119.122	134.43	138.976
901	132.308	113.136	121.396	120.714	131.02	137.233
901.8	132.308	113.136	121.396	120.714	132.762	138.976
902.6	132.308	113.136	121.396	117.607	136.172	138.976
903.4	132.308	113.136	121.396	116.016	136.172	138.976
904.3	132.308	114.727	121.396	116.016	132.762	137.233
905.1	132.308	116.319	123.063	116.016	132.762	137.233
905.9	132.308	116.319	124.654	117.607	134.43	138.976
906.7	132.308	116.319	124.654	119.122	137.84	137.233
907.5	132.308	116.319	124.654	117.607	132.762	137.233
908.3	132.308	116.319	123.063	117.607	132.762	137.233
909.1	132.308	116.319	121.396	119.122	137.84	135.566
909.9	132.308	116.319	121.396	119.122	136.172	135.566
910.8	132.308	114.727	121.396	119.122	134.43	138.976
911.6	132.308	114.727	123.063	120.714	136.172	137.233
912.4	132.308	114.727	123.063	120.714	136.172	137.233
913.2	132.308	116.319	121.396	119.122	132.762	135.566
914	132.308	117.986	123.063	119.122	131.02	135.566
914.8	132.308	117.986	123.063	119.122	131.02	138.976
915.6	132.308	116.319	121.396	119.122	136.172	138.976
916.5	132.308	116.319	121.396	120.714	137.84	138.976
917.3	132.308	117.986	121.396	120.714	132.762	138.976
918.1	132.308	119.577	121.396	117.607	132.762	138.976
918.9	132.308	117.986	121.396	117.607	136.172	137.233
919.7	132.308	117.986	123.063	119.122	132.762	137.233
920.5	132.308	117.986	123.063	119.122	132.762	135.566
921.3	132.308	117.986	123.063	119.122	137.84	135.566
922.1	132.308	117.986	123.063	117.607	137.84	138.976
923	132.308	117.986	121.396	117.607	134.43	137.233
923.8	132.308	117.986	121.396	116.016	134.43	137.233
924.6	132.308	117.986	123.063	116.016	136.172	137.233
925.4	132.308	117.986	123.063	119.122	139.582	137.233
926.2	132.308	119.577	124.654	120.714	136.172	137.233
927	132.308	119.577	123.063	117.607	137.84	138.976
927.8	132.308	119.577	121.396	117.607	142.992	138.976
928.6	132.308	119.577	121.396	119.122	139.582	138.976
929.5	132.308	119.577	121.396	119.122	136.172	138.976
930.3	132.308	119.577	123.063	120.714	139.582	138.976
931.1	132.308	119.577	124.654	120.714	141.25	138.976
931.9	132.308	119.577	123.063	120.714	137.84	137.233
932.7	132.308	119.577	123.063	119.122	137.84	137.233
933.5	132.308	119.577	123.063	117.607	137.84	138.976
934.3	132.308	119.577	123.063	117.607	141.25	138.976
935.1	132.308	119.577	123.063	119.122	139.582	138.976
936	132.308	119.577	124.654	120.714	136.172	138.976
936.8	132.308	119.577	123.063	120.714	139.582	137.233
937.6	132.308	119.577	121.396	119.122	142.992	137.233
938.4	132.308	119.577	123.063	119.122	139.582	138.976
939.2	132.308	119.577	123.063	120.714	136.172	138.976
940	132.308	119.577	123.063	120.714	139.582	138.976
940.8	132.308	119.577	124.654	122.229	141.25	138.976
941.6	132.308	119.577	124.654	120.714	137.84	138.976
942.5	132.308	119.577	124.654	119.122	137.84	138.976
943.3	132.308	119.577	123.063	119.122	139.582	138.976
944.1	132.308	119.577	123.063	119.122	142.992	137.233
944.9	132.308	119.577	124.654	119.122	139.582	137.233
945.7	132.308	119.577	126.246	120.714	139.582	138.976
946.5	132.308	119.577	124.654	120.714	142.992	137.233
947.3	132.308	119.577	123.063	119.122	142.992	137.233
948.1	132.308	119.577	124.654	119.122	139.582	138.976
949	132.308	119.577	124.654	119.122	139.582	138.976
949.8	132.308	119.577	124.654	119.122	142.992	138.976
950.6	132.308	119.577	126.246	120.714	142.992	138.976
951.4	132.308	119.577	126.246	122.229	142.992	138.976
952.2	132.308	119.577	124.654	120.714	141.25	138.976
953	132.308	119.577	124.654	119.122	141.25	138.976
953.8	132.308	119.577	124.654	120.714	142.992	137.233
954.6	132.308	119.577	126.246	122.229	139.582	137.233
955.5	132.308	119.577	127.913	122.229	139.582	138.976
956.3	132.308	119.577	126.246	120.714	142.992	138.976
957.1	132.308	119.577	124.654	119.122	141.25	138.976
957.9	132.308	119.577	124.654	119.122	141.25	138.976
958.7	132.308	119.577	124.654	119.122	142.992	138.976
959.5	132.308	119.577	124.654	120.714	142.992	138.976
960.4	132.308	119.577	124.654	122.229	139.582	138.976
961.2	132.308	119.577	124.654	122.229	139.582	138.976
962	132.308	119.577	124.654	120.714	139.582	138.976
962.8	133.899	119.577	124.654	120.714	142.992	138.976
963.6	133.899	119.577	124.654	120.714	142.992	138.976
964.4	132.308	119.577	124.654	120.714	142.992	138.976
965.2	132.308	119.577	126.246	122.229	144.66	138.976
966	133.899	119.577	126.246	120.714	144.66	138.976
966.9	135.566	119.577	126.246	120.714	142.992	138.976
967.7	135.566	119.577	124.654	119.122	144.66	138.976
968.5	135.566	119.577	124.654	120.714	146.402	138.976
969.3	135.566	119.577	126.246	122.229	144.66	138.976
970.1	133.899	119.577	126.246	122.229	142.992	138.976
970.9	132.308	119.577	126.246	120.714	142.992	140.643
971.7	133.899	119.577	126.246	119.122	144.66	140.643
972.5	135.566	119.577	124.654	120.714	144.66	138.976
973.4	135.566	119.577	124.654	122.229	141.25	140.643
974.2	135.566	119.577	126.246	122.229	142.992	140.643
975	135.566	119.577	126.246	122.229	146.402	140.643
975.8	135.566	119.577	126.246	122.229	144.66	140.643
976.6	133.899	119.577	124.654	120.714	142.992	140.643
977.4	133.899	119.577	124.654	120.714	144.66	138.976
978.2	135.566	119.577	124.654	122.229	144.66	140.643
979	135.566	119.577	126.246	122.229	142.992	140.643
979.9	135.566	119.577	126.246	122.229	142.992	138.976
980.7	135.566	119.577	124.654	122.229	144.66	142.386
981.5	135.566	119.577	124.654	120.714	148.145	142.386
982.3	137.158	119.577	124.654	119.122	146.402	140.643
983.1	137.158	119.577	123.063	120.714	142.992	140.643
983.9	135.566	119.577	124.654	120.714	146.402	140.643
984.7	135.566	119.577	126.246	122.229	148.145	140.643
985.5	135.566	119.577	126.246	122.229	144.66	144.129
986.4	135.566	119.577	124.654	122.229	142.992	142.386
987.2	137.158	119.577	123.063	120.714	146.402	142.386
988	138.749	119.577	124.654	120.714	146.402	145.796
988.8	137.158	119.577	124.654	122.229	146.402	142.386
989.6	135.566	119.577	126.246	122.229	142.992	142.386
990.4	135.566	119.577	126.246	122.229	146.402	144.129
991.2	137.158	119.577	126.246	122.229	148.145	144.129
992	138.749	119.577	124.654	122.229	144.735	145.796
992.9	137.158	119.577	123.063	122.229	144.735	144.129
993.7	137.158	119.577	123.063	122.229	148.145	144.129
994.5	135.566	121.168	124.654	122.229	146.402	144.129
995.3	135.566	121.168	124.654	122.229	144.66	145.796
996.1	137.158	119.577	123.063	122.229	148.145	145.796
996.9	138.749	119.577	123.063	122.229	149.812	145.796
997.7	138.749	119.577	123.063	122.229	146.402	145.796
998.6	137.158	119.577	123.063	122.229	146.402	145.796
999.4	137.158	119.577	124.654	122.229	149.812	145.796
1000.2	138.749	119.577	124.654	122.229	149.812	144.129
1001	137.158	121.168	123.063	122.229	148.145	144.129
1001.8	137.158	121.168	123.063	122.229	144.66	144.129
1002.6	137.158	119.577	123.063	122.229	146.402	144.129
1003.4	137.158	119.577	123.063	122.229	149.812	144.129
1004.2	137.158	119.577	124.654	122.229	146.402	145.796
1005.1	138.749	119.577	124.654	122.229	144.66	142.386
1005.9	138.749	119.577	124.654	122.229	148.145	142.386
1006.7	138.749	119.577	124.654	122.229	148.145	145.796
1007.5	138.749	119.577	124.654	122.229	148.145	144.129
1008.3	138.749	119.577	124.654	122.229	149.812	144.129
1009.1	138.749	119.577	126.246	122.229	149.812	145.796

## Sheet: Figure 3d
	Bare Au chip	armored Au chip
	Mass (ng/cm2)	Mass (ng/cm2)
Ciprofloxacin	40.3137	137.158
Tobramycin	45.3908	121.168
Neomycin	53.8021	123.063
Levofloxacin	36.9795	122.229
Norfloxacin	38.5708	148.145
Gentamicin	23.1122	144.129

## Sheet: Figure 3e
remaining living cells (%)	NaÏve cells
	Data 1	Data 2	Data 3	Averages	Error bar
Ciprofloxacin	0	0	0	0	0
Tobramycin	0	0	0	0	0
Neomycin	0	0	0	0	0
Levofloxacin	0	0	0	0	0
Norfloxacin	0	0	0	0	0
Gentamicin	0	0	0	0	0
remaining living cells (%)	Nanoarmor treated
	Data 1	Data 2	Data 3	Averages	Error bar
Ciprofloxacin	52.1969	60.4145	81.2487	64.62	12.2275
Tobramycin	36.5699	59.3523	45.1503	47.0242	9.39478
Neomycin	72.1658	97.0466	93.5855	87.5993	11.0042
Levofloxacin	90.6373	81.7927	66.8031	79.7444	9.83748
Norfloxacin	81.8653	88.1192	98.0207	89.3351	6.65123
Gentamicin	72.9016	98.1088	76.1658	82.3921	11.193
Ciprofloxacin			Tobramycin			Neomycin
NaÏve cells	Armored cells		NaÏve cells	Armored cells		NaÏve cells	Armored cells
0	52.1969		0	36.5699		0	72.1658
0	60.4145		0	59.3523		0	97.0466
0	81.2487		0	45.1503		0	93.5855
p value	0.00171331		p value	0.00210219		p value	0.000354668
Levofloxacin			Norfloxacin			Gentamicin
NaÏve cells	Armored cells		NaÏve cells	Armored cells		NaÏve cells	Armored cells
0	90.6373		0	81.8653		0	72.9016
0	81.7927		0	88.1192		0	98.1088
0	66.8031		0	98.0207		0	76.1658
p value	0.000330454		p value	4.52513e-05		p value	0.000480935

## Sheet: Figure 4b
Cell viability CFU/mgpowder (x10^4)
	Data 1	Data 2	Data 3	Averages	Error bar
Naïve cells	10.06	9.49	11.98	10.51	1.06518
Armored cells	7.52	10.33	11.14	9.66333	1.55122
NaÏve cells	Armored cells
10.06	7.52
9.49	10.33
11.98	11.14
p value	0.559161

## Sheet: Figure 4c
	Bare Au chip
	Naïve cells		Armored cells
Time (s)	Optical density (OD600)	Error bar	Optical density (OD600)	Error bar
0	0.0893	0.00179	0.0728	0.00249
30	0.0893	0.00177	0.0728	0.00255
60	0.0894	0.00183	0.0728	0.00264
90	0.0893	0.00191	0.0731	0.00268
120	0.0893	0.00206	0.0731	0.0028
150	0.0894	0.00252	0.0732	0.00322
180	0.0895	0.00385	0.0735	0.00441
210	0.0894	0.00727	0.0735	0.00722
240	0.0895	0.01156	0.0734	0.01025
270	0.0895	0.02088	0.0737	0.01706
300	0.0892	0.03155	0.0735	0.02529
330	0.0895	0.03716	0.0736	0.02937
360	0.0895	0.04147	0.0739	0.03231
390	0.0906	0.04534	0.0736	0.03539
420	0.0916	0.05024	0.0739	0.03929
450	0.0951	0.05683	0.0741	0.04455
480	0.1036	0.06597	0.0749	0.05247
510	0.1263	0.07433	0.078	0.06159
540	0.1513	0.08091	0.0872	0.06913
570	0.1828	0.08488	0.1056	0.07351
600	0.2395	0.08236	0.1195	0.07327
630	0.2696	0.08244	0.1436	0.07366
660	0.2866	0.08207	0.1662	0.06863
690	0.3072	0.08307	0.1926	0.06495
720	0.331	0.08109	0.221	0.05959
750	0.3692	0.07572	0.2559	0.05453
780	0.4198	0.06826	0.298	0.04852
810	0.4803	0.05866	0.3444	0.04166
840	0.5409	0.04913	0.4025	0.03729
870	0.5833	0.04188	0.4704	0.03518
900	0.6179	0.03653	0.5339	0.03428
930	0.6532	0.03075	0.578	0.0329
960	0.673	0.02819	0.6001	0.03036
990	0.6976	0.02435	0.6288	0.0269
1020	0.7117	0.02235	0.6541	0.0239
1050	0.72454	0.0205	0.6744	0.0214
1080	0.7364	0.01867	0.6898	0.01948
1110	0.7437	0.0182	0.7033	0.01798
1140	0.7516	0.01678	0.7161	0.01619
1170	0.7604	0.01526	0.7264	0.01493
1200	0.7682	0.01393	0.7348	0.01366
1230	0.7749	0.01275	0.7425	0.01252
1260	0.7805	0.01181	0.75	0.01141
1290	0.7847	0.0109	0.7583	0.01014
1320	0.7894	0.00975	0.7674	0.00872
1350	0.7924	0.00948	0.7721	0.00808
1380	0.7962	0.00946	0.7719	0.00803
1410	0.8023	0.01294	0.7757	0.00723
1440	0.8027	0.01094	0.7798	0.00644
1470	0.804	0.0107	0.7848	0.00549
1500	0.8052	0.0104	0.7893	0.00447
1530	0.8054	0.00982	0.7861	0.00494
1560	0.8062	0.00908	0.7904	0.00399
1590	0.8052	0.00952	0.7947	0.00328
1620	0.8048	0.00905	0.7987	0.00261
1650	0.8036	0.00912	0.7956	0.00284
1680	0.8028	0.00923	0.7992	0.00226
1710	0.8016	0.00878	0.7965	0.00247
1740	0.8005	0.00901	0.7998	0.0018
1770	0.7994	0.00907	0.7946	0.00242
	0.8331
	0.8335
	0.8347

## Sheet: Figure 4e
Cell viability CFU/mgpowder (x10^4)
	Data 1	Data 2	Data 3	Averages	Error bar
Naïve cells	11.35	10.02	12.67	11.3467	1.08186
Armored cells	8.51	11.65	10.83	10.33	1.32976
Naïve cells (Levofloxacin present)	0.19	0.03	0.07	0.09667	0.06799
Armored cells (Levofloxacin present)	10.75	7.92	8.06	8.91	1.30233
NaÏve cells	Armored cells		NaÏve cells	Armored cells
11.35	8.51		0.19	10.75
10.02	11.65		0.03	7.92
12.67	10.83		0.07	8.06
p value	0.448824		p value	0.000669469
			(Levofloxacin present)

[truncated: 52 more sheets: Figure 4f, Figure 5b, Figure 5c, Figure 5e, Figure 5g, Figure S5, Figure S6a, Figure S6b, Figure S8a, Figure S8b, Figure S8c, Figrue S8d, Figure S8e, Figure S8f, Figrue S10a, Figure S11b, Figure S12, Figrue S16a, Figrue S17b, Figure S18a …]
